# Supplementary material for: Intestinal cell diversity and treatment responses in a parasitic nematode at single cell resolution
Source: BMC Genomics. 2024 Apr 4;25:341. doi: 10.1186/s12864-024-10203-7 (PMC10996262; doi:10.1186/s12864-024-10203-7)
Supplement: Supplementary file 1 — Supplementary Material 1 [file 12864_2024_10203_MOESM1_ESM.xlsx]

## Sheet: Supp Table S1
	Supplementary Table S1: NCBI SRA accession IDs, Cell Ranger cell, gene and read count statistics, and processed and filtered sample statistics for each of the scRNAseq samples. UMI = unique molecular identifier.
	Treatment cohort	Untreated			DMSO-treated		CID 1067700-treated		Leflunomide-treated
	Sample	F1_UT	F2_UT	F3_UT	DMSO_1	DMSO_2	CID_1	CID_2	LEF_1	LEF_2
	SRA accession (BioProject PRJNA167264)	SRR160 21934	SRR160 21933	SRR160 21932	SRR160 21938	SRR160 21937	SRR160 21940	SRR160 21939	SRR160 21936	SRR160 21935
	Cell Ranger output
	Estimated number of cells	7757	10563	8104	4706	6219	3684	2641	3739	7291
	Number of reads (million)	665.432	491.982	552.671	497.812	480.433	449.839	448.277	509.372	564.987
	Mean reads per cell	85784	46575	68197	105782	77252	122106	169737	136232	77490
	Median genes per cell	687	285	203	327	1054	480	1279	243	882
	Fraction of reads in cells	0.432	0.393	0.373	0.29	0.326	0.34	0.405	0.393	0.417
	Total genes detected	14024	11800	12192	13832	12976	13024	13501	13686	13643
	Median UMI counts per cell	3883	2249	1415	3180	4585	4262	8635	1906	5910
	Filtered statistics
	Number of cells	4980	7102	3047	4706	6218	3684	2641	3661	7291
	Mean UMIs per cell	4670	3232	3048	5589	5571	6979	9842	5947	7244
	Median genes per cell	852	224	409	813	1128	1068	1325	811	1093

## Sheet: Supp Table S2
	Supplementary Table S2: Complete database of A. suum gene functional annotations, differential expression statistics for each cluster-based comparison, and re-analyzed datasets from previous studies.
																					Secretion Data
																					SignalP v4.1 & tmhmm v2.0c			SecretomeP (v1.0)		Parsing, no proteins with TM domains considered			Annotations				C. elegans Bidirectional BLAST hits (from Rahul)						OrthoFinder (v2.3.11) results
																																							Orthogroup id	Orthogroup membership	Clade I			Clade III
				Sma3s							Pannzer			Functional Annotations																											Whipworm			Ascaris		Filaria			Heartworm
	Gene ID (Asuum.PRJNA62057.WBPS14)	Best functional annotation	Length (bp)	GENENAME	DESCRIPTION	ENZYME	GO	KEYWORD	PATHWAY	GOSLIM	DE_score	PPV_score	product_name	GhostKOALA	Interpro domains	Gene Ontology	MEROPS Class	MEROPS category	MEROPS Description		SignalP detected	S-mean score	TM count	Non-classically secreted (per secP)	NN-score	Signal peptide	Nonclassical	SP/NC	Any functional annotation	Signal peptides no TM	TM 2+		WBgene	Public Name	Description	Sequence Name	Other Name				Trichuris muris	Trichuris suis	Trichuris trichiura	Ascaris lumbricoides	Ascaris suum	Brugia malayi	Wuchereria bancrofti	Loa loa	Dirofilaria immitis
																								5319		976	4137		11131	976	2397		6915
	AgB01_g001	-	1337	-	-	-	-	-	-	-	na	na	na	-	-	-	-	-	-		-	na	0	Y	0.739	-	Y	NC	-	-	-		-	-	-	-	-		OG0045379	Asuu;AgB01_g001	0	0	0	0	1	0	0	0	0
	AgB01_g002	METTL13: Methyltransferase-like protein 13	2397	METTL13	Methyltransferase-like protein 13	-	GO:0008168;GO:0016021	Methyltransferase;Transferase	-	GO:0008168	na	na	na	-	IPR029063:S-adenosyl-L-methionine-dependent methyltransferase;	-	-	-	-		-	na	0	-	na	-	-	-	Y	-	-		-	-	-	-	-		OG0000187	Acey;maker-ANCCEYDFT_Contig1125-pred_gff_fgenesh-gene-0.1 Acey;maker-ANCCEYDFT_Contig12-pred_gff_fgenesh-gene-2.1 Acey;maker-ANCCEYDFT_Contig12-pred_gff_snap-gene-3.16 Acey;maker-ANCCEYDFT_Contig12-pred_gff_snap-gene-3.31 Acey;maker-ANCCEYDFT_Contig12-pred_gff_snap-gene-4.16 Acey;maker-ANCCEYDFT_Contig12-pred_gff_snap-gene-4.18 Acey;maker-ANCCEYDFT_Contig189-augustus-gene-3.49 Acey;maker-ANCCEYDF…	0	0	1	12	14	2	4	3	2
	AgB01_g003	METTL13: Methyltransferase-like protein 13	438	METTL13	Methyltransferase-like protein 13	-	GO:0008168;GO:0016021	Methyltransferase;Transferase	-	GO:0008168	na	na	na	-	IPR029063:S-adenosyl-L-methionine-dependent methyltransferase;	-	-	-	-		-	na	0	Y	0.722	-	Y	NC	Y	-	-		-	-	-	-	-		OG0000187	Acey;maker-ANCCEYDFT_Contig1125-pred_gff_fgenesh-gene-0.1 Acey;maker-ANCCEYDFT_Contig12-pred_gff_fgenesh-gene-2.1 Acey;maker-ANCCEYDFT_Contig12-pred_gff_snap-gene-3.16 Acey;maker-ANCCEYDFT_Contig12-pred_gff_snap-gene-3.31 Acey;maker-ANCCEYDFT_Contig12-pred_gff_snap-gene-4.16 Acey;maker-ANCCEYDFT_Contig12-pred_gff_snap-gene-4.18 Acey;maker-ANCCEYDFT_Contig189-augustus-gene-3.49 Acey;maker-ANCCEYDF…	0	0	1	12	14	2	4	3	2
	AgB01_g004	CoRest: Rest corepressor	2066	CoRest	Rest corepressor	-	GO:0003677;GO:0005634	Nucleus	-	GO:0003677;GO:0005634	1.19467	0.590163	SANT domain-containing protein	-	IPR009057:Homeobox-like domain superfamily;IPR017884:SANT domain;	molecular_function:GO:0003677:DNA binding;	-	-	-		-	na	0	Y	0.634	-	Y	NC	Y	-	-		-	-	-	-	-		OG0001071	Acey;maker-ANCCEYDFT_Contig148-pred_gff_fgenesh-gene-2.9 Alum;ALUE_0000597801 Alum;ALUE_0000783201 Alum;ALUE_0001331601 Alum;ALUE_0001562701 Alum;ALUE_0001584201 Asuu;AgB01_g004 Asuu;AgB12_g031 Asuu;AgB12_g032 Asuu;AgR003_g238 Asuu;AgR062_g016 Bmal;WBGene00230761 Btau;ENSBTAG00000002336.6 Btau;ENSBTAG00000007110.6 Btau;ENSBTAG00000007827.5 Cele;WBGene00005006 Cele;WBGene00022278 Dimm;nDi.2.2.2.g1…	0	0	0	5	5	1	1	1	2
	AgB01_g005	METTL13: Methyltransferase-like protein 13	599	METTL13	Methyltransferase-like protein 13	-	GO:0008168;GO:0016021	Transferase;Methyltransferase	-	GO:0008168	na	na	na	-	IPR029063:S-adenosyl-L-methionine-dependent methyltransferase;	-	-	-	-		-	na	0	Y	0.633	-	Y	NC	Y	-	-		-	-	-	-	-		OG0000187	Acey;maker-ANCCEYDFT_Contig1125-pred_gff_fgenesh-gene-0.1 Acey;maker-ANCCEYDFT_Contig12-pred_gff_fgenesh-gene-2.1 Acey;maker-ANCCEYDFT_Contig12-pred_gff_snap-gene-3.16 Acey;maker-ANCCEYDFT_Contig12-pred_gff_snap-gene-3.31 Acey;maker-ANCCEYDFT_Contig12-pred_gff_snap-gene-4.16 Acey;maker-ANCCEYDFT_Contig12-pred_gff_snap-gene-4.18 Acey;maker-ANCCEYDFT_Contig189-augustus-gene-3.49 Acey;maker-ANCCEYDF…	0	0	1	12	14	2	4	3	2
	AgB01_g006	Acp2: Histidine acid phosphatase	353	Acp2	Histidine acid phosphatase	-	GO:0003993	Signal	-	GO:0016791	na	na	na	-	IPR029033:Histidine phosphatase superfamily;	-	-	-	-		-	na	0	-	na	-	-	-	Y	-	-		-	-	-	-	-		OG0005542	Acey;maker-ANCCEYDFT_Contig375-augustus-gene-1.34 Acey;maker-ANCCEYDFT_Contig508-pred_gff_snap-gene-1.6 Alum;ALUE_0001812501 Asuu;AgB01_g006 Asuu;AgR038_g100 Bmal;WBGene00227360 Cele;WBGene00022245 Cele;WBGene00022246 Dimm;nDi.2.2.2.g01546 Hcon;HCON_00130040 Lloa;EN70_8749 Name;NECAME_02627 Srat;WBGene00267023 Sste;SSTP_0000864500 Wban;maker-PairedContig_1887-snap-gene-0.1 Wban;maker-PairedContig…	0	0	0	1	2	1	4	1	1
	AgB01_g007	METTL13: Methyltransferase-like protein 13	3050	METTL13	Methyltransferase-like protein 13	-	GO:0008168;GO:0016021	Methyltransferase;Transferase	-	GO:0008168	na	na	na	-	IPR029063:S-adenosyl-L-methionine-dependent methyltransferase;	-	-	-	-		-	na	0	-	na	-	-	-	Y	-	-		-	-	-	-	-		OG0000187	Acey;maker-ANCCEYDFT_Contig1125-pred_gff_fgenesh-gene-0.1 Acey;maker-ANCCEYDFT_Contig12-pred_gff_fgenesh-gene-2.1 Acey;maker-ANCCEYDFT_Contig12-pred_gff_snap-gene-3.16 Acey;maker-ANCCEYDFT_Contig12-pred_gff_snap-gene-3.31 Acey;maker-ANCCEYDFT_Contig12-pred_gff_snap-gene-4.16 Acey;maker-ANCCEYDFT_Contig12-pred_gff_snap-gene-4.18 Acey;maker-ANCCEYDFT_Contig189-augustus-gene-3.49 Acey;maker-ANCCEYDF…	0	0	1	12	14	2	4	3	2
	AgB01_g008	-	1901	-	-	-	-	-	-	-	na	na	na	-	-	-	-	-	-		-	na	0	Y	0.944	-	Y	NC	-	-	-		-	-	-	-	-		OG0026395	Alum;ALUE_0001952601 Asuu;AgB01_g008	0	0	0	1	1	0	0	0	0
	AgB01_g009	AQP9: Aquaporin-9	10575	AQP9	Aquaporin-9	-	GO:0005887;GO:0005215;GO:0070295;GO:0015793;GO:0015232;GO:0009992;GO:0016323;GO:0015254;GO:0034219;GO:0015250;GO:0009986;GO:0003777;GO:0005372;GO:0002684;GO:0007018;GO:0022838;GO:0016021;GO:0015168;GO:0015105;GO:0006833;GO:0005911;GO:0071918;GO:0032526;GO:0015204;GO:0034220	Transmembrane helix;Transmembrane;Transport;Membrane	-	GO:0042592;GO:0055085;GO:0005623;GO:0022857;GO:0005886	1.16941	0.579817	Aquaporin-10	-	IPR000425:Major intrinsic protein;IPR022357:Major intrinsic protein, conserved site;IPR023271:Aquaporin-like;	molecular_function:GO:0015267:channel activity|cellular_component:GO:0016020:membrane|biological_process:GO:0055085:transmembrane transport;	-	-	-		-	na	6	-	na	-	-	-	Y	-	Y		WBGene00000176	aqp-8	AQuaPorin or aquaglyceroporin related	K02G10.7	CELE_K02G10.7		OG0000170	Acey;maker-ANCCEYDFT_Contig154-pred_gff_snap-gene-2.7 Acey;maker-ANCCEYDFT_Contig336-augustus-gene-2.30 Acey;maker-ANCCEYDFT_Contig336-augustus-gene-2.32 Acey;maker-ANCCEYDFT_Contig395-augustus-gene-0.20 Acey;maker-ANCCEYDFT_Contig395-pred_gff_snap-gene-0.14 Acey;maker-ANCCEYDFT_Contig440-augustus-gene-1.33 Acey;maker-ANCCEYDFT_Contig5-augustus-gene-7.44 Alum;ALUE_0000159301 Alum;ALUE_0000346201 …	2	1	2	7	7	5	2	3	6
	AgB01_g010	Bm4603: Bm4603, isoform b	8458	Bm4603	Bm4603, isoform b	-	GO:0016021	Transmembrane helix;Transmembrane;Membrane;Coiled coil	-	-	na	na	na	-	-	-	-	-	-		-	na	3	-	na	-	-	-	Y	-	Y		WBGene00010338	F59F4.3	-	F59F4.3	CELE_F59F4.3		OG0007914	Alum;ALUE_0001781001 Asuu;AgB01_g010 Bmal;WBGene00224864 Cele;WBGene00010338 Dimm;nDi.2.2.2.g08765 Hcon;HCON_00009190 Lloa;EN70_1037 Name;NECAME_06241 Srat;WBGene00264203 Sste;SSTP_0000086000 Wban;maker-PairedContig_1973-snap-gene-0.6	0	0	0	1	1	1	1	1	1
	AgB01_g011	inx: MFP2b	2659	inx	MFP2b	-	GO:0004888;GO:0005921;GO:0006811;GO:0007606	Cell junction;Gap junction;Ion channel;Ion transport	-	GO:0004871;GO:0006810;GO:0050877	0.8329	0.428684	Cyclic nucleotide-binding domain-containing protein	-	IPR021010:Cytosolic motility protein;	-	-	-	-		Y	0.841	0	-	na	Y	-	SP	Y	Y	-		-	-	-	-	-		OG0001000	Acey;maker-ANCCEYDFT_Contig299-pred_gff_fgenesh-gene-2.10 Acey;maker-ANCCEYDFT_Contig299-pred_gff_snap-gene-2.14 Acey;maker-ANCCEYDFT_Contig299-pred_gff_snap-gene-2.15 Alum;ALUE_0000704901 Alum;ALUE_0000754601 Alum;ALUE_0001702601 Alum;ALUE_0002197001 Asuu;AgB01_g011 Asuu;AgB01_g312 Asuu;AgR017_g212 Asuu;AgR032_g081 Bmal;WBGene00222918 Bmal;WBGene00227198 Bmal;WBGene00229105 Cele;WBGene00007308 C…	0	0	0	4	4	3	4	4	4
	AgB01_g012	thr4: Hormone receptor 4	9248	thr4	Hormone receptor 4	-	GO:0000976;GO:0006351;GO:0004879;GO:0030518;GO:0003707;GO:0016319;GO:0043401;GO:0003700;GO:0042048;GO:0007365;GO:0005634;GO:0051216;GO:0002165;GO:0045944;GO:0048813;GO:0000980;GO:0035626;GO:0042127;GO:0030855;GO:0016322;GO:0008270;GO:0042592;GO:0009725;GO:0035075;GO:0035071;GO:0045070;GO:0055088;GO:0003712;GO:0071456;GO:0000978;GO:0035074;GO:0005667;GO:0040007;GO:0044212;GO:0008134;GO:0043565;GO:…	Nucleus;DNA-binding;Receptor;Metal-binding;Transcription;Transcription regulation;Zinc-finger;Zinc	-	GO:0048856;GO:0003677;GO:0004871;GO:0034641;GO:0008134;GO:0043167;GO:0030154;GO:0008289;GO:0008283;GO:0009058;GO:0005634;GO:0007165;GO:0001071	2.10501	0.869744	Nuclear hormone receptor family member nhr-91	K09185: NR6AN: nuclear receptor subfamily 6 group A	IPR000536:Nuclear hormone receptor, ligand-binding domain;IPR001628:Zinc finger, nuclear hormone receptor-type;IPR001723:Nuclear hormone receptor;IPR013088:Zinc finger, NHR/GATA-type;IPR035500:Nuclear hormone receptor-like domain superfamily;	molecular_function:GO:0003677:DNA binding|molecular_function:GO:0003707:steroid hormone receptor activity|cellular_component:GO:0005634:nucleus|biological_process:GO:0006355:regulation of transcription, DNA-templated;molecular_function:GO:0003700:DNA-binding transcription factor activity|cellular_component:GO:0005634:nucleus|biological_process:GO:0006355:regulation of transcription, DNA-templated…	-	-	-		-	na	0	-	na	-	-	-	Y	-	-		WBGene00003681	nhr-91	Nuclear hormone receptor family member nhr-91	Y15E3A.1	CELE_Y15E3A.1		OG0004679	Acey;maker-ANCCEYDFT_Contig867-pred_gff_snap-gene-0.8 Alum;ALUE_0001483901 Asuu;AgB01_g012 Bmal;WBGene00226556 Btau;ENSBTAG00000040585.3 Cele;WBGene00003681 Dimm;nDi.2.2.2.g01542 Dmel;FBgn0264562 Hsap;ENSG00000148200.17 Lloa;EN70_8750 Lloa;EN70_8751 Mmus;ENSMUSG00000063972.13 Name;NECAME_14749 Oari;ENSOARG00000013368.1 Srat;WBGene00256048 Sscr;ENSSSCG00000005589.4 Sste;SSTP_0001170800 Tmur;WBGene…	1	1	1	1	1	1	1	2	1
	AgB01_g014	-	1470	-	-	-	-	-	-	-	na	na	na	-	-	-	-	-	-		-	na	2	-	na	-	-	-	-	-	Y		-	-	-	-	-		OG0045380	Asuu;AgB01_g014	0	0	0	0	1	0	0	0	0
	AgB01_g015	ASU_00074: -	1459	ASU_00074	-	-	-	Signal	-	-	na	na	na	-	-	-	-	-	-		Y	0.89	1	-	na	-	-	-	Y	-	-		-	-	-	-	-		OG0045381	Asuu;AgB01_g015	0	0	0	0	1	0	0	0	0
	AgB01_g016	Ttc8: Calponin repeat domain containing protein	7319	Ttc8	Calponin repeat domain containing protein	-	GO:0005576;GO:0030414	Coiled coil;Repeat	-	GO:0005576;GO:0030234	2.23566	0.894985	Calponin repeat domain containing protein	-	IPR000557:Calponin repeat;	-	-	-	-		-	na	0	-	na	-	-	-	Y	-	-		WBGene00016898	clik-2	CaLponIn-liKe proteins	C53C9.2	CELE_C53C9.2		OG0006285	Acey;maker-ANCCEYDFT_Contig16-pred_gff_fgenesh-gene-3.1 Alum;ALUE_0001975701 Asuu;AgB01_g016 Bmal;WBGene00223171 Cele;WBGene00016898 Dimm;nDi.2.2.2.g01540 Hcon;HCON_00091930 Lloa;EN70_8752 Name;NECAME_02654 Name;NECAME_02655 Srat;WBGene00263834 Sste;SSTP_0000232000 Tmur;WBGene00290996 Tsui;D918_06099 Ttri;TTRE_0000083901	1	1	1	1	1	1	0	1	1
	AgB01_g017	-	5329	-	-	-	-	-	-	-	na	na	na	-	-	-	-	-	-		-	na	2	-	na	-	-	-	-	-	Y		-	-	-	-	-		OG0045382	Asuu;AgB01_g017	0	0	0	0	1	0	0	0	0
	AgB01_g018	echA: Enoyl-CoA hydratase, mitochondrial	2712	echA	Enoyl-CoA hydratase, mitochondrial	4.2.1.74;4.2.1.17	GO:0005811;GO:0009411;GO:0016853;GO:0004300;GO:0005739;GO:0070062;GO:0008152;GO:0003824;GO:0006635;GO:0005875;GO:0005759;GO:0016508	Phosphoprotein;Disease mutation;Transit peptide;Lipid metabolism;Fatty acid metabolism;Isomerase;Mitochondrion;Neurodegeneration;Lyase;Acetylation	Lipid metabolism	GO:0005811;GO:0006629;GO:0005739;GO:0005576;GO:0016853;GO:0009056;GO:0016829;GO:0044281;GO:0043226	1.48094	0.697633	Enoyl-CoA hydratase, mitochondrial	K07511: ECHS1: enoyl-CoA hydratase [EC:4.2.1.17]	IPR001753:Enoyl-CoA hydratase/isomerase;IPR014748:Enoyl-CoA hydratase, C-terminal;IPR018376:Enoyl-CoA hydratase/isomerase, conserved site;IPR029045:ClpP/crotonase-like domain superfamily;	molecular_function:GO:0003824:catalytic activity|biological_process:GO:0008152:metabolic process;	-	-	-		-	na	0	-	na	-	-	-	Y	-	-		WBGene00001155	ech-6	Probable enoyl-CoA hydratase, mitochondrial	T05G5.6	CELE_T05G5.6		OG0003773	Acey;maker-ANCCEYDFT_Contig761-augustus-gene-0.18 Alum;ALUE_0000050701 Alum;ALUE_0000769801 Asuu;AgB01_g018 Asuu;AgR020_g237 Bmal;WBGene00225854 Btau;ENSBTAG00000017710.6 Cele;WBGene00001155 Cele;WBGene00001156 Dimm;nDi.2.2.2.g08024 Dmel;FBgn0033879 Hcon;HCON_00024810 Hsap;ENSG00000127884.5 Lloa;EN70_4713 Mmus;ENSMUSG00000025465.13 Name;NECAME_01655 Oari;ENSOARG00000000369.1 Srat;WBGene00257978 S…	1	1	1	2	2	1	0	1	1
	AgB01_g019	vars: Valine--tRNA ligase	5301	vars	Valine--tRNA ligase	6.1.1.17;6.1.1.9	GO:0006418;GO:0006438;GO:0016874;GO:0002161;GO:0004832;GO:0045494;GO:0004812;GO:0005524;GO:0007602;GO:0005737;GO:0022008;GO:0005739	ATP-binding;Nucleotide-binding;Protein biosynthesis;Coiled coil;Ligase;Aminoacyl-tRNA synthetase	-	GO:0006520;GO:0016874;GO:0006399;GO:0006412;GO:0005739;GO:0005737	1.37554	0.660149	valine--tRNA ligase isoform X2	K01873: VARS: valyl-tRNA synthetase [EC:6.1.1.9]	IPR001412:Aminoacyl-tRNA synthetase, class I, conserved site;IPR002300:Aminoacyl-tRNA synthetase, class Ia;IPR002303:Valine-tRNA ligase;IPR009008:Valyl/Leucyl/Isoleucyl-tRNA synthetase, editing domain;IPR009080:Aminoacyl-tRNA synthetase, class Ia, anticodon-binding;IPR013155:Methionyl/Valyl/Leucyl/Isoleucyl-tRNA synthetase, anticodon-binding;IPR033705:Valyl tRNA synthetase, anticodon-binding doma…	molecular_function:GO:0000166:nucleotide binding|molecular_function:GO:0004812:aminoacyl-tRNA ligase activity|molecular_function:GO:0005524:ATP binding|biological_process:GO:0006418:tRNA aminoacylation for protein translation;molecular_function:GO:0000166:nucleotide binding|molecular_function:GO:0004832:valine-tRNA ligase activity|molecular_function:GO:0005524:ATP binding|biological_process:GO:00…	-	-	-		-	na	0	-	na	-	-	-	Y	-	-		WBGene00006936	glp-4	Valine--tRNA ligase	Y87G2A.5	vrs-2, vars-2, vars-2, vars-2, CELE_Y87G2A.5		OG0000412	Acey;maker-ANCCEYDFT_Contig130-pred_gff_snap-gene-4.8 Acey;maker-ANCCEYDFT_Contig33-pred_gff_snap-gene-6.17 Acey;maker-ANCCEYDFT_Contig33-pred_gff_snap-gene-6.30 Acey;maker-ANCCEYDFT_Contig33-pred_gff_snap-gene-6.32 Alum;ALUE_0001038001 Alum;ALUE_0002027701 Alum;ALUE_0002084501 Asuu;AgB01_g019 Asuu;AgR002_g198 Bmal;WBGene00227432 Bmal;WBGene00227666 Btau;ENSBTAG00000005631.6 Btau;ENSBTAG000000106…	2	1	3	3	2	2	2	2	2
	AgB01_g020	cmtr2: Cap-specific mRNA (Nucleoside-2'-O-)-methyltransferase 2	1692	cmtr2	Cap-specific mRNA (Nucleoside-2'-O-)-methyltransferase 2	-	GO:0008168	Methyltransferase	-	GO:0008168	1.51611	0.709601	Adrift-type SAM-dependent 2'-O-MTase domain-containing protein	K14590: CMTR2: cap2 methyltransferase [EC:2.1.1.296]	IPR002877:Ribosomal RNA methyltransferase FtsJ domain;IPR025807:Adrift-type ribose 2-O-methyltransferase domain;IPR029063:S-adenosyl-L-methionine-dependent methyltransferase;	molecular_function:GO:0008168:methyltransferase activity|biological_process:GO:0032259:methylation;	-	-	-		-	na	0	-	na	-	-	-	Y	-	-		WBGene00021502	Y40D12A.1	-	Y40D12A.1	CELE_Y40D12A.1		OG0004972	Acey;maker-ANCCEYDFT_Contig58-pred_gff_snap-gene-6.44 Alum;ALUE_0000242201 Alum;ALUE_0001674301 Asuu;AgB01_g020 Bmal;WBGene00226768 Btau;ENSBTAG00000047367.2 Cele;WBGene00021502 Dimm;nDi.2.2.2.g01536 Dmel;FBgn0026309 Hcon;HCON_00125180 Hsap;ENSG00000180917.17 Lloa;EN70_730 Lloa;EN70_8756 Lloa;EN70_8757 Mmus;ENSMUSG00000046441.5 Name;NECAME_12065 Oari;ENSOARG00000011167.1 Srat;WBGene00259041 Sscr;…	0	0	0	2	1	1	0	3	1
	AgB01_g021	-	2785	-	-	-	-	-	-	-	na	na	na	-	-	-	-	-	-		-	na	0	-	na	-	-	-	-	-	-		-	-	-	-	-		OG0026168	Alum;ALUE_0001674201 Asuu;AgB01_g021	0	0	0	1	1	0	0	0	0
	AgB01_g022	-	2230	-	-	-	-	-	-	-	na	na	na	-	-	-	-	-	-		-	na	0	-	na	-	-	-	-	-	-		-	-	-	-	-		OG0026167	Alum;ALUE_0001674101 Asuu;AgB01_g022	0	0	0	1	1	0	0	0	0
	AgB01_g023	ASU_00082: G-protein coupled receptor	8145	ASU_00082	G-protein coupled receptor	-	GO:0004930;GO:0016021	Receptor;Membrane;Transmembrane;Transmembrane helix	-	GO:0004871	0.966058	0.491451	G protein-coupled receptor, rhodopsin-like family and GPCR, rhodopsin-like, 7TM domain-containing protein	-	IPR000276:G protein-coupled receptor, rhodopsin-like;IPR017452:GPCR, rhodopsin-like, 7TM;	molecular_function:GO:0004930:G protein-coupled receptor activity|biological_process:GO:0007186:G protein-coupled receptor signaling pathway|cellular_component:GO:0016021:integral component of membrane;cellular_component:GO:0016021:integral component of membrane;	-	-	-		-	na	7	-	na	-	-	-	Y	-	Y		WBGene00013496	Y70D2A.1	-	Y70D2A.1	CELE_Y70D2A.1		OG0007725	Acey;maker-ANCCEYDFT_Contig120-pred_gff_snap-gene-4.8 Alum;ALUE_0001307701 Asuu;AgB01_g023 Bmal;WBGene00269132 Cele;WBGene00013496 Dimm;nDi.2.2.2.g11402 Dimm;nDi.2.2.2.g11645 Lloa;EN70_3220 Srat;WBGene00256180 Sste;SSTP_0000307300 Wban;maker-PairedContig_1776-snap-gene-0.18	0	0	0	1	1	1	1	1	2
	AgB01_g024	Ppn: Kunitz/Bovine pancreatic trypsin inhibitor domain protein	810	Ppn	Kunitz/Bovine pancreatic trypsin inhibitor domain protein	-	GO:0000042;GO:0004867;GO:0005622;GO:0008271	Membrane;Signal;Transmembrane;Transmembrane helix	-	GO:0006605;GO:0016192;GO:0030234	na	na	na	-	IPR002223:Pancreatic trypsin inhibitor Kunitz domain;IPR006150:Cysteine-rich repeat;IPR028150:Lustrin, cysteine-rich repeated;IPR036880:Pancreatic trypsin inhibitor Kunitz domain superfamily;	molecular_function:GO:0004867:serine-type endopeptidase inhibitor activity;	I02	I	MER0029237; LOC277343 protein ({Mus musculus}) and similar (Mus musculus) [I02.978]#I02#{inhibitor unit 125-177}~source NP_001074019~		-	na	0	-	na	-	-	-	Y	-	-		-	-	-	-	-		OG0000474	Acey;maker-ANCCEYDFT_Contig1503-pred_gff_snap-gene-0.5 Acey;maker-ANCCEYDFT_Contig1572-pred_gff_snap-gene-0.3 Acey;maker-ANCCEYDFT_Contig16-pred_gff_fgenesh-gene-2.4 Acey;maker-ANCCEYDFT_Contig1716-augustus-gene-0.2 Acey;maker-ANCCEYDFT_Contig916-pred_gff_snap-gene-0.4 Alum;ALUE_0000083701 Alum;ALUE_0000118101 Alum;ALUE_0000122101 Alum;ALUE_0001299801 Alum;ALUE_0001307601 Alum;ALUE_0001441801 Alu…	3	3	4	11	3	3	4	4	4
	AgB01_g025	ULP2A: Ulp1 protease family, catalytic domain protein	2628	ULP2A	Ulp1 protease family, catalytic domain protein	-	GO:0005272;GO:0008234	Protease;Sodium;Ion transport;Ion channel;Hydrolase;Sodium transport;Sodium channel	-	GO:0008233	1.19411	0.589932	Sentrin-specific protease 7	K08596: SENP7: sentrin-specific protease 7 [EC:3.4.22.68]	IPR003653:Ulp1 protease family, C-terminal catalytic domain;	biological_process:GO:0006508:proteolysis|molecular_function:GO:0008234:cysteine-type peptidase activity;	C48	C	MER0024832; CG12717 protein ({Drosophila melanogaster}) (Drosophila melanogaster) [C48.A06]#C48#{peptidase unit 387-585}~source NP_572827~		-	na	0	-	na	-	-	-	Y	-	-		-	-	-	-	-		OG0001443	Acey;maker-ANCCEYDFT_Contig771-augustus-gene-0.11 Alum;ALUE_0001220201 Alum;ALUE_0001341901 Asuu;AgB01_g025 Asuu;AgR002_g302 Asuu;AgR006_g097 Bmal;WBGene00222951 Bmal;WBGene00226672 Btau;ENSBTAG00000016932.6 Cele;WBGene00006737 Cele;WBGene00006739 Cele;WBGene00006740 Cele;WBGene00019892 Dimm;nDi.2.2.2.g02171 Dimm;nDi.2.2.2.g03507 Dmel;FBgn0030420 Hcon;HCON_00041120 Hcon;HCON_00046980 Hsap;ENSG000…	1	1	1	2	3	2	2	2	2
	AgB01_g026	HMCN1: Reprolysin family propeptide	7604	HMCN1	Reprolysin family propeptide	-	GO:0004222;GO:0008270;GO:0005509;GO:0071711;GO:0008237;GO:0033334	Calcium;Signal;EGF-like domain;Metalloprotease;Repeat;Disulfide bond	-	GO:0008233;GO:0030198;GO:0043167	1.10374	0.552269	ADT-1 (inferred by orthology to a C. elegans protein)	-	IPR000884:Thrombospondin type-1 (TSP1) repeat;IPR001590:Peptidase M12B, ADAM/reprolysin;IPR002870:Peptidase M12B, propeptide;IPR024079:Metallopeptidase, catalytic domain superfamily;IPR036383:Thrombospondin type-1 (TSP1) repeat superfamily;	molecular_function:GO:0004222:metalloendopeptidase activity|biological_process:GO:0006508:proteolysis;molecular_function:GO:0008237:metallopeptidase activity;	M12B	M	MER0002292; ADAMTS adt-1 ({Caenorhabditis elegans})-type peptidase (Caenorhabditis elegans) [M12.302]#M12B#{peptidase unit 215-451}~source Q8MYA8~		-	na	0	-	na	-	-	-	Y	-	-		WBGene00000082	adt-1	A disintegrin and metalloproteinase with thrombospondin motifs adt-1	C02B4.1	CELE_C02B4.1		OG0000615	Acey;maker-ANCCEYDFT_Contig653-pred_gff_snap-gene-0.11 Acey;maker-ANCCEYDFT_Contig653-pred_gff_snap-gene-0.3 Acey;maker-ANCCEYDFT_Contig661-augustus-gene-0.23 Acey;maker-ANCCEYDFT_Contig661-pred_gff_snap-gene-0.8 Alum;ALUE_0000429101 Alum;ALUE_0001273101 Alum;ALUE_0001864101 Alum;ALUE_0002222001 Asuu;AgB01_g026 Asuu;AgR008_g158 Asuu;AgR008_g159 Asuu;AgR008_g178 Bmal;WBGene00223451 Bmal;WBGene0026…	3	4	3	4	4	2	4	3	2
	AgB01_g027	acl-12: Putative 1-acyl-sn-glycerol-3-phosphate acyltransferase acl-12	5160	acl-12	Putative 1-acyl-sn-glycerol-3-phosphate acyltransferase acl-12	2.3.1.51	GO:0003841;GO:0008152;GO:0016021;GO:0016746;GO:0016024	Phospholipid metabolism;Lipid metabolism;Phospholipid biosynthesis;Lipid biosynthesis;Transferase;Membrane;Transmembrane helix;Acyltransferase;Transmembrane	Phospholipid metabolism	GO:0009058;GO:0016746;GO:0006629	0.970738	0.493587	PlsC domain-containing protein	K13514: LPGAT1: lysophosphatidylglycerol acyltransferase 1 [EC:2.3.1.-]	IPR002123:Phospholipid/glycerol acyltransferase;IPR032098:Acyltransferase, C-terminal domain;	biological_process:GO:0008152:metabolic process|molecular_function:GO:0016746:transferase activity, transferring acyl groups;	-	-	-		-	na	3	-	na	-	-	-	Y	-	Y		WBGene00015295	acl-12	Putative 1-acyl-sn-glycerol-3-phosphate acyltransferase acl-12	C01C10.3	CELE_C01C10.3		OG0007054	Alum;ALUE_0001729501 Asuu;AgB01_g027 Bmal;WBGene00222134 Cele;WBGene00015295 Dimm;nDi.2.2.2.g06078 Dimm;nDi.2.2.2.g12096 Lloa;EN70_4660 Lloa;EN70_4661 Lloa;EN70_4662 Srat;WBGene00256799 Sste;SSTP_0001168300 Wban;maker-PairedContig_1334-snap-gene-0.3 Wban;maker-PairedContig_1655-snap-gene-0.3	0	0	0	1	1	1	2	3	2
	AgB01_g028	drpr: Multiple epidermal growth factor-like domains protein 6	3830	drpr	Multiple epidermal growth factor-like domains protein 6	-	GO:0001891;GO:0005509;GO:0006909;GO:0007155;GO:0014719;GO:0014816;GO:0014841;GO:0016021;GO:0016323;GO:0030239;GO:0034109;GO:0042995;GO:0043654;GO:0048641;GO:0051147;GO:0055001	Calcium;Cell adhesion;Disease mutation;Disulfide bond;EGF-like domain;Laminin EGF-like domain;Myogenesis;Phagocytosis;Repeat;Signal;Ubl conjugation	-	GO:0005886;GO:0007155;GO:0008283;GO:0016192;GO:0030154;GO:0043167;GO:0048646;GO:0048856	na	na	na	-	IPR000742:EGF-like domain;IPR002049:Laminin EGF domain;IPR013032:EGF-like, conserved site;	-	-	-	-		-	na	1	-	na	-	-	-	Y	-	-		-	-	-	-	-		OG0001056	Alum;ALUE_0000734201 Alum;ALUE_0001937601 Asuu;AgB01_g028 Asuu;AgB01_g029 Asuu;AgR014X_g197 Bmal;WBGene00233103 Bmal;WBGene00233104 Btau;ENSBTAG00000000329.6 Btau;ENSBTAG00000034140.3 Cele;WBGene00000415 Dimm;nDi.2.2.2.g09466 Dimm;nDi.2.2.2.g10157 Dimm;nDi.2.2.2.g11622 Dmel;FBgn0054003 Dmel;FBgn0259896 Hcon;HCON_00022690 Hsap;ENSG00000145794.17 Hsap;ENSG00000157890.17 Hsap;ENSG00000277848.4 Lloa;…	1	1	1	2	3	2	2	2	3
	AgB01_g029	MEGF10: EGF-like domain protein	749	MEGF10	EGF-like domain protein	-	GO:0016021	Disulfide bond;Laminin EGF-like domain;Repeat;Signal	-	-	na	na	na	-	IPR011489:EMI domain;IPR013032:EGF-like, conserved site;	molecular_function:GO:0005515:protein binding;	-	-	-		-	na	0	-	na	-	-	-	Y	-	-		WBGene00000415	ced-1	-	Y47H9C.4	CELE_Y47H9C.4		OG0001056	Alum;ALUE_0000734201 Alum;ALUE_0001937601 Asuu;AgB01_g028 Asuu;AgB01_g029 Asuu;AgR014X_g197 Bmal;WBGene00233103 Bmal;WBGene00233104 Btau;ENSBTAG00000000329.6 Btau;ENSBTAG00000034140.3 Cele;WBGene00000415 Dimm;nDi.2.2.2.g09466 Dimm;nDi.2.2.2.g10157 Dimm;nDi.2.2.2.g11622 Dmel;FBgn0054003 Dmel;FBgn0259896 Hcon;HCON_00022690 Hsap;ENSG00000145794.17 Hsap;ENSG00000157890.17 Hsap;ENSG00000277848.4 Lloa;…	1	1	1	2	3	2	2	2	3
	AgB01_g030	-	3619	-	-	-	-	-	-	-	na	na	na	-	-	-	-	-	-		-	na	0	-	na	-	-	-	-	-	-		-	-	-	-	-		OG0025766	Alum;ALUE_0001226801 Asuu;AgB01_g030	0	0	0	1	1	0	0	0	0
	AgB01_g031	SRAE_0000043700: B30.2/SPRY domain and SPla/RYanodine receptor SPRY domain and Concanavalin A-like lectin/glucanases superfamily domain and SPla/RYanodine receptor subgroup domain-containing protein	4484	SRAE_0000043700	B30.2/SPRY domain and SPla/RYanodine receptor SPRY domain and Concanavalin A-like lectin/glucanases superfamily domain and SPla/RYanodine receptor subgroup domain-containing protein	-	GO:0030246	Lectin;Receptor	-	-	1.13822	0.566852	SPRY domain-containing protein 7	-	IPR013320:Concanavalin A-like lectin/glucanase domain superfamily;	-	-	-	-		-	na	0	Y	0.709	-	Y	NC	Y	-	-		WBGene00008939	F18H3.1	-	F18H3.1	CELE_F18H3.1		OG0004908	Acey;maker-ANCCEYDFT_Contig883-augustus-gene-0.13 Alum;ALUE_0001226701 Asuu;AgB01_g031 Bmal;WBGene00223704 Btau;ENSBTAG00000018829.4 Cele;WBGene00008939 Dimm;nDi.2.2.2.g01816 Dmel;FBgn0038564 Hcon;HCON_00057590 Hsap;ENSG00000123178.15 Lloa;EN70_4890 Lloa;EN70_4891 Mmus;ENSMUSG00000021930.14 Name;NECAME_15243 Name;NECAME_15244 Oari;ENSOARG00000008658.1 Srat;WBGene00256181 Sscr;ENSSSCG00000009390.4…	0	0	0	1	1	1	1	2	1
	AgB01_g032	-	7619	-	-	-	-	-	-	-	na	na	na	-	IPR012340:Nucleic acid-binding, OB-fold;IPR032042:Protection of telomeres protein 1, ssDNA-binding domain;	molecular_function:GO:0043047:single-stranded telomeric DNA binding;	-	-	-		-	na	0	Y	0.621	-	Y	NC	-	-	-		-	-	-	-	-		OG0006303	Acey;maker-ANCCEYDFT_Contig32-pred_gff_snap-gene-5.9 Alum;ALUE_0001226501 Asuu;AgB01_g032 Bmal;WBGene00220989 Bmal;WBGene00268779 Dimm;nDi.2.2.2.g05647 Hcon;HCON_00084010 Lloa;EN70_10723 Lloa;EN70_1798 Lloa;EN70_2731 Lloa;EN70_6722 Lloa;EN70_6723 Name;NECAME_11338 Wban;maker-PairedContig_358-snap-gene-0.28 Wban;maker-PairedContig_861-snap-gene-0.2	0	0	0	1	1	2	2	5	1
	AgB01_g033	probable ATP-dependent RNA helicase ddx42	3253	-	-	-	-	-	-	-	0.766066	0.395717	probable ATP-dependent RNA helicase ddx42	-	-	-	-	-	-		-	na	0	-	na	-	-	-	Y	-	-		-	-	-	-	-		OG0019098	Alum;ALUE_0000794501 Alum;ALUE_0001226601 Asuu;AgB01_g033 Asuu;AgB01_g057	0	0	0	2	2	0	0	0	0
	AgB01_g034	-	1772	-	-	-	-	-	-	-	na	na	na	-	-	-	-	-	-		-	na	2	-	na	-	-	-	-	-	Y		-	-	-	-	-		OG0026660	Asuu;AgB01_g034 Asuu;AgB01_g056	0	0	0	0	2	0	0	0	0
	AgB01_g035	-	4220	-	-	-	-	-	-	-	na	na	na	-	IPR011705:BTB/Kelch-associated;	-	-	-	-		-	na	0	-	na	-	-	-	-	-	-		-	-	-	-	-		OG0007012	Alum;ALUE_0000445001 Alum;ALUE_0001226401 Asuu;AgB01_g035 Asuu;AgB19_g009 Bmal;WBGene00230520 Cele;WBGene00009185 Cele;WBGene00015937 Cele;WBGene00019972 Dimm;nDi.2.2.2.g09718 Dimm;nDi.2.2.2.g12121 Lloa;EN70_10234 Lloa;EN70_10235 Wban;maker-PairedContig_3562-snap-gene-0.36	0	0	0	2	2	1	1	2	2
	AgB01_g036	osbp: Oxysterol-binding protein	6689	osbp	Oxysterol-binding protein	2.7.11.9	GO:0016020;GO:0097440;GO:0004984;GO:0005730;GO:0030054;GO:0008142;GO:0005654;GO:0044128;GO:0070273;GO:0006869;GO:0019904;GO:0033868;GO:0000139;GO:0048471;GO:0007286;GO:0005829;GO:0015485;GO:0005789;GO:0015918;GO:0015248;GO:0005794	Golgi apparatus;Acetylation;Olfaction;Lipid-binding;Coiled coil;Phosphoprotein;Transport;Lipid transport	-	GO:0048856;GO:0044403;GO:0005623;GO:0005654;GO:0005730;GO:0005794;GO:0040007;GO:0030154;GO:0000003;GO:0006810;GO:0008289;GO:0005829	0.665636	0.274635	PH domain-containing protein	K20456: OSBP: oxysterol-binding protein 1	IPR000648:Oxysterol-binding protein;IPR037239:Oxysterol-binding protein superfamily;	-	-	-	-		-	na	0	-	na	-	-	-	Y	-	-		-	-	-	-	-		OG0000141	Acey;maker-ANCCEYDFT_Contig136-pred_gff_snap-gene-2.14 Alum;ALUE_0001102201 Alum;ALUE_0001338201 Alum;ALUE_0001686701 Alum;ALUE_0001885001 Alum;ALUE_0001981601 Alum;ALUE_0002098601 Alum;ALUE_0002167601 Alum;ALUE_0002201301 Alum;ALUE_0002258501 Alum;ALUE_0002325901 Asuu;AgB01_g036 Asuu;AgB01_g524 Asuu;AgB02_g523 Asuu;AgR006_g188 Asuu;AgR064_g005 Bmal;WBGene00226859 Bmal;WBGene00228560 Bmal;WBGene0…	3	4	3	10	5	4	6	4	6
	AgB01_g037	DOCK9: Bm3531	6162	DOCK9	Bm3531	-	GO:0005085;GO:0005622;GO:0007264	Signal	-	GO:0005622;GO:0007165	na	na	na	K21853: DOCK9_10_11: dedicator of cytokinesis protein 9/10/11	IPR001849:Pleckstrin homology domain;IPR010703:Dedicator of cytokinesis, C-terminal;IPR011993:PH-like domain superfamily;IPR021816:Dedicator of cytokinesis C/D, N-terminal;IPR027007:DHR-1 domain;IPR027357:DHR-2 domain;IPR035892:C2 domain superfamily;	-	-	-	-		-	na	0	-	na	-	-	-	Y	-	-		WBGene00009065	F22G12.5	-	F22G12.5	CELE_F22G12.5		OG0002634	Alum;ALUE_0001102101 Asuu;AgB01_g037 Bmal;WBGene00223792 Btau;ENSBTAG00000000581.6 Btau;ENSBTAG00000006439.6 Btau;ENSBTAG00000010395.6 Cele;WBGene00009065 Dimm;nDi.2.2.2.g06068 Dmel;FBgn0260486 Hcon;HCON_00166620 Hsap;ENSG00000088387.19 Hsap;ENSG00000135905.19 Hsap;ENSG00000147251.15 Lloa;EN70_4573 Mmus;ENSMUSG00000025558.19 Mmus;ENSMUSG00000031093.14 Mmus;ENSMUSG00000038608.15 Oari;ENSOARG000000…	0	0	0	1	1	1	1	1	1
	AgB01_g039	Bm6815: Phosphatidylinositol transfer protein alpha isoform	1521	Bm6815	Phosphatidylinositol transfer protein alpha isoform	-	GO:0005622;GO:0006810	Coiled coil	-	GO:0006810;GO:0005622	1.17458	0.581946	MIP08680p (inferred by orthology to a D. melanogaster protein)	-	IPR001666:Phosphatidylinositol transfer protein;IPR023393:START-like domain superfamily;	molecular_function:GO:0005548:phospholipid transporter activity|cellular_component:GO:0005622:intracellular|biological_process:GO:0015914:phospholipid transport;	-	-	-		-	na	0	-	na	-	-	-	Y	-	-		-	-	-	-	-		OG0026604	Alum;ALUE_0002249501 Asuu;AgB01_g039	0	0	0	1	1	0	0	0	0
	AgB01_g040	-	2511	-	-	-	-	-	-	-	na	na	na	-	-	-	-	-	-		-	na	2	-	na	-	-	-	-	-	Y		-	-	-	-	-		OG0045383	Asuu;AgB01_g040	0	0	0	0	1	0	0	0	0
	AgB01_g041	Ttbk1: Tau-tubulin kinase 1	2970	Ttbk1	Tau-tubulin kinase 1	-	GO:0004674;GO:0005634;GO:0008360;GO:0004672;GO:0005524;GO:0018105;GO:0005737	Kinase;Serine/threonine-protein kinase;ATP-binding;Transferase;Nucleotide-binding	-	GO:0005634;GO:0006464;GO:0000902;GO:0016301;GO:0005737	na	na	na	K08815: TTBK: tau tubulin kinase [EC:2.7.11.26]	IPR000719:Protein kinase domain;IPR011009:Protein kinase-like domain superfamily;IPR017441:Protein kinase, ATP binding site;	molecular_function:GO:0004672:protein kinase activity|molecular_function:GO:0005524:ATP binding|biological_process:GO:0006468:protein phosphorylation;molecular_function:GO:0005524:ATP binding;	-	-	-		-	na	0	-	na	-	-	-	Y	-	-		-	-	-	-	-		OG0021382	Alum;ALUE_0001673901 Alum;ALUE_0002319001 Asuu;AgB01_g041	0	0	0	2	1	0	0	0	0
	AgB01_g042	-	811	-	-	-	-	-	-	-	na	na	na	-	-	-	-	-	-		-	na	0	Y	0.806	-	Y	NC	-	-	-		-	-	-	-	-		OG0045384	Asuu;AgB01_g042	0	0	0	0	1	0	0	0	0
	AgB01_g043	-	2112	-	-	-	-	-	-	-	na	na	na	-	-	-	-	-	-		Y	0.749	0	-	na	Y	-	SP	-	Y	-		-	-	-	-	-		OG0045385	Asuu;AgB01_g043	0	0	0	0	1	0	0	0	0
	AgB01_g044	-	1841	-	-	-	-	-	-	-	na	na	na	-	-	-	-	-	-		-	na	0	-	na	-	-	-	-	-	-		-	-	-	-	-		OG0021352	Alum;ALUE_0001521401 Alum;ALUE_0001674001 Asuu;AgB01_g044	0	0	0	2	1	0	0	0	0
	AgB01_g045	C02C2.4: Putative transporter C02C2.4	5438	C02C2.4	Putative transporter C02C2.4	-	GO:0006820;GO:0016021;GO:0055085;GO:0022857	Transmembrane;Transmembrane helix;Membrane	-	GO:0055085	0.748767	0.387025	MFS domain-containing protein	K12301: SLC17A5: MFS transporter, ACS family, solute carrier family 17 (sodium-dependent inorganic phosphate cotransporter), member 5	IPR011701:Major facilitator superfamily;IPR020846:Major facilitator superfamily domain;IPR036259:MFS transporter superfamily;	cellular_component:GO:0016021:integral component of membrane|biological_process:GO:0055085:transmembrane transport;	-	-	-		-	na	10	-	na	-	-	-	Y	-	Y		-	-	-	-	-		OG0000159	Acey;maker-ANCCEYDFT_Contig180-pred_gff_snap-gene-2.14 Acey;maker-ANCCEYDFT_Contig180-pred_gff_snap-gene-2.15 Acey;maker-ANCCEYDFT_Contig414-pred_gff_snap-gene-1.19 Acey;maker-ANCCEYDFT_Contig451-pred_gff_snap-gene-0.6 Acey;maker-ANCCEYDFT_Contig81-pred_gff_snap-gene-4.21 Alum;ALUE_0000084201 Alum;ALUE_0000432701 Alum;ALUE_0001083801 Alum;ALUE_0001088201 Alum;ALUE_0001385901 Alum;ALUE_0001683301 …	4	4	3	10	6	3	3	5	5
	AgB01_g046	ostd-1: Dolichyl-diphosphooligosaccharide--protein glycosyltransferase subunit 2	3279	ostd-1	Dolichyl-diphosphooligosaccharide--protein glycosyltransferase subunit 2	2.4.99.18	GO:0016021;GO:0008250;GO:0016757;GO:0016740;GO:0051302;GO:0007029;GO:0006487	Signal;Transferase;Transmembrane helix;Endoplasmic reticulum;Transmembrane;Membrane;Glycosyltransferase	Protein modification	GO:0043234;GO:0009058;GO:0006464;GO:0051301;GO:0005783;GO:0005975;GO:0016757	1.0695	0.537534	Dolichyl-diphosphooligosaccharide--protein glycosyltransferase subunit 2	K12667: SWP1: oligosaccharyltransferase complex subunit delta (ribophorin II)	IPR008814:Dolichyl-diphosphooligosaccharide--protein glycosyltransferase subunit Swp1;	biological_process:GO:0006487:protein N-linked glycosylation|cellular_component:GO:0008250:oligosaccharyltransferase complex|cellular_component:GO:0016021:integral component of membrane;	-	-	-		-	na	3	-	na	-	-	-	Y	-	Y		WBGene00019693	ostd-1	Dolichyl-diphosphooligosaccharide--protein glycosyltransferase subunit 2	M01A10.3	CELE_M01A10.3		OG0004563	Acey;maker-ANCCEYDFT_Contig12-pred_gff_snap-gene-6.9 Alum;ALUE_0001088301 Asuu;AgB01_g046 Bmal;WBGene00225292 Btau;ENSBTAG00000014648.6 Cele;WBGene00019693 Dimm;nDi.2.2.2.g07546 Dmel;FBgn0034277 Hcon;HCON_00017260 Hcon;HCON_00165430 Hsap;ENSG00000118705.17 Lloa;EN70_4695 Mmus;ENSMUSG00000027642.15 Oari;ENSOARG00000017801.1 Srat;WBGene00265548 Sscr;ENSSSCG00000028227.3 Sste;SSTP_0000165700 Tmur;WB…	2	0	1	1	1	1	1	1	1
	AgB01_g047	mcs: Malonyl-CoA synthase	3464	mcs	Malonyl-CoA synthase	6.2.1.-;6.2.1.26;4.1.1.9;6.2.1.16;6.2.1.3	GO:0008152;GO:0006487;GO:0050080;GO:0030729;GO:0008250;GO:0008756;GO:0016874;GO:0004467;GO:0003824	Plasmid;Ligase	-	GO:0005783;GO:0016874	1.09679	0.5493	Malonyl-CoA synthase	K18661: matB: malonyl-CoA/methylmalonyl-CoA synthetase [EC:6.2.1.-]	IPR000873:AMP-dependent synthetase/ligase;IPR020845:AMP-binding, conserved site;IPR025110:AMP-binding enzyme, C-terminal domain;	molecular_function:GO:0003824:catalytic activity|biological_process:GO:0008152:metabolic process;	-	-	-		-	na	0	Y	0.666	-	Y	NC	Y	-	-		WBGene00018269	acs-11	Fatty Acid CoA Synthetase family	F41C3.3	CELE_F41C3.3		OG0003043	Acey;maker-ANCCEYDFT_Contig12-augustus-gene-7.16 Alum;ALUE_0001088401 Asuu;AgB01_g047 Bmal;WBGene00224244 Btau;ENSBTAG00000015968.4 Cele;WBGene00016849 Cele;WBGene00018269 Dimm;nDi.2.2.2.g06211 Dmel;FBgn0029945 Hcon;HCON_00165420 Hsap;ENSG00000176715.17 Lloa;EN70_3271 Mmus;ENSMUSG00000015016.8 Name;NECAME_03693 Oari;ENSOARG00000013758.1 Oari;ENSOARG00000018033.1 Scer;YBR222C Srat;WBGene00265549 S…	2	1	1	1	1	1	1	1	1
	AgB01_g048	Yorkie	3368	-	-	-	-	-	-	-	1.3555	0.65275	Yorkie	K16687: YAP1: transcriptional coactivator YAP1	IPR001202:WW domain;IPR036020:WW domain superfamily;	molecular_function:GO:0005515:protein binding;	-	-	-		-	na	0	-	na	-	-	-	Y	-	-		WBGene00008748	yap-1	Yes-associated protein homolog 1	F13E6.4	CELE_F13E6.4		OG0004158	Acey;maker-ANCCEYDFT_Contig12-augustus-gene-7.17 Alum;ALUE_0000277601 Alum;ALUE_0001088501 Alum;ALUE_0001829001 Alum;ALUE_0002299901 Asuu;AgB01_g048 Bmal;WBGene00228442 Btau;ENSBTAG00000013641.5 Cele;WBGene00008748 Dimm;nDi.2.2.2.g06209 Dmel;FBgn0034970 Hcon;HCON_00165400 Hsap;ENSG00000151929.9 Lloa;EN70_3272 Mmus;ENSMUSG00000030847.8 Name;NECAME_03694 Oari;ENSOARG00000003029.1 Srat;WBGene0026489…	0	0	1	4	1	1	1	1	1
	AgB01_g049	-	644	-	-	-	-	-	-	-	na	na	na	-	-	-	-	-	-		-	na	0	Y	0.794	-	Y	NC	-	-	-		-	-	-	-	-		OG0045386	Asuu;AgB01_g049	0	0	0	0	1	0	0	0	0
	AgB01_g050	FA43A: Protein FAM43A	4004	FA43A	Protein FAM43A	-	GO:0016021;GO:0045944;GO:0005654;GO:0005739;GO:0001933	Coiled coil	-	GO:0006464;GO:0005654;GO:0005739	0.91518	0.467927	PID domain-containing protein	-	IPR006020:PTB/PI domain;IPR011993:PH-like domain superfamily;IPR033930:FAM43A/B, phosphotyrosine-binding domain;	molecular_function:GO:0005515:protein binding;	-	-	-		-	na	0	-	na	-	-	-	Y	-	-		WBGene00009930	F52D10.2	-	F52D10.2	CELE_F52D10.2		OG0002097	Acey;maker-ANCCEYDFT_Contig377-pred_gff_snap-gene-1.10 Alum;ALUE_0001712701 Asuu;AgB01_g050 Bmal;WBGene00233006 Btau;ENSBTAG00000008462.4 Btau;ENSBTAG00000046988.2 Cele;WBGene00009930 Dimm;nDi.2.2.2.g10601 Dimm;nDi.2.2.2.g10984 Dmel;FBgn0037720 Hcon;HCON_00186010 Hsap;ENSG00000183114.8 Hsap;ENSG00000185112.6 Lloa;EN70_3273 Mmus;ENSMUSG00000046546.3 Mmus;ENSMUSG00000078235.3 Name;NECAME_10339 Oari…	2	1	1	1	1	1	2	1	2
	AgB01_g051	ZNHIT1: Zinc finger HIT domain-containing protein 1	2218	ZNHIT1	Zinc finger HIT domain-containing protein 1	-	GO:0042129;GO:0005634;GO:0043486;GO:0031063;GO:0006955;GO:0042826;GO:0031491;GO:0070317;GO:0000122;GO:0046872;GO:0000812;GO:0003682;GO:0008440	Zinc-finger;Phosphoprotein;Zinc;Coiled coil;Nucleus;Metal-binding	-	GO:0043167;GO:0005634;GO:0000228;GO:0019899;GO:0008283;GO:0006464;GO:0002376;GO:0051276;GO:0043234	1.33916	0.646648	Zinc finger HIT domain-containing protein 1	K11663: ZNHIT1: zinc finger HIT domain-containing protein 1	IPR007529:Zinc finger, HIT-type;	-	-	-	-		-	na	0	Y	0.762	-	Y	NC	Y	-	-		WBGene00016992	zhit-1	Zinc finger, HIT-type	CD4.7	CELE_CD4.7		OG0004378	Alum;ALUE_0001658001 Asuu;AgB01_g051 Bmal;WBGene00268224 Btau;ENSBTAG00000000343.4 Cele;WBGene00016992 Dimm;nDi.2.2.2.g05401 Dmel;FBgn0031668 Hcon;HCON_00016510 Hsap;ENSG00000106400.12 Lloa;EN70_3274 Mmus;ENSMUSG00000059518.14 Name;NECAME_00187 Oari;ENSOARG00000015003.1 Scer;YML041C Srat;WBGene00258384 Sscr;ENSSSCG00000033982.2 Sste;SSTP_0000884900 Tmur;WBGene00287497 Tsui;D918_05987 Ttri;TTRE_00…	1	1	1	1	1	1	1	1	1
	AgB01_g052	UBX domain-containing protein 7	4097	-	-	-	-	-	-	-	0.896108	0.458963	UBX domain-containing protein 7	-	IPR001012:UBX domain;IPR006577:UAS;IPR029071:Ubiquitin-like domain superfamily;IPR036249:Thioredoxin-like superfamily;	molecular_function:GO:0005515:protein binding;	-	-	-		-	na	0	-	na	-	-	-	Y	-	-		-	-	-	-	-		OG0004049	Alum;ALUE_0000153101 Alum;ALUE_0000157601 Alum;ALUE_0002175001 Asuu;AgB01_g052 Bmal;WBGene00229373 Btau;ENSBTAG00000007577.6 Dimm;nDi.2.2.2.g07874 Dmel;FBgn0031664 Hcon;HCON_00186060 Hsap;ENSG00000163960.12 Lloa;EN70_12192 Mmus;ENSMUSG00000053774.9 Oari;ENSOARG00000020328.1 Scer;YDR330W Srat;WBGene00258385 Sscr;ENSSSCG00000021380.3 Sste;SSTP_0000885000 Tmur;WBGene00298109 Tmur;WBGene00301635 Tsui…	2	1	1	3	1	1	1	1	1
	AgB01_g053	WBGene00238917: Beta-lactamase domain-containing protein 2	669	WBGene00238917	Beta-lactamase domain-containing protein 2	-	-	Signal	-	-	1.05675	0.531978	Beta-lactamase domain-containing protein 2	-	IPR012338:Beta-lactamase/transpeptidase-like;	-	S12	S	MER0011726; lact-2 g.p. ({Caenorhabditis elegans}) (Caenorhabditis elegans) [S12.A11]#S12#{peptidase unit 69-453}~source YS81_CAEEL~		-	na	0	-	na	-	-	-	Y	-	-		-	-	-	-	-		OG0000188	Acey;maker-ANCCEYDFT_Contig145-pred_gff_snap-gene-2.31 Acey;maker-ANCCEYDFT_Contig283-pred_gff_snap-gene-0.12 Acey;maker-ANCCEYDFT_Contig35-augustus-gene-8.57 Acey;maker-ANCCEYDFT_Contig35-pred_gff_fgenesh-gene-8.4 Acey;maker-ANCCEYDFT_Contig35-pred_gff_snap-gene-8.19 Acey;maker-ANCCEYDFT_Contig479-pred_gff_snap-gene-0.13 Acey;maker-ANCCEYDFT_Contig515-pred_gff_fgenesh-gene-0.2 Acey;maker-ANCCEYD…	0	0	0	8	11	5	6	5	5
	AgB01_g054	CBG05805: Degenerin	1319	CBG05805	Degenerin	-	GO:0043025;GO:0005261;GO:0007638;GO:0040011;GO:0009612;GO:0035725;GO:0005887;GO:0006487;GO:0005272;GO:0016021;GO:0008250;GO:0006812;GO:0010447;GO:0032589;GO:0070207;GO:0044736;GO:0043200;GO:0071467;GO:0061096;GO:0015280	Ion transport;Transport;Ion channel;Glycoprotein;Sodium;Transmembrane helix;Transmembrane;Membrane;Neurodegeneration;Sodium transport;Sodium channel	-	GO:0022857	1.59796	0.7364	Amiloride-sensitive sodium channel	-	IPR001873:Epithelial sodium channel;	molecular_function:GO:0005272:sodium channel activity|biological_process:GO:0006814:sodium ion transport|cellular_component:GO:0016020:membrane;	-	-	-		-	na	1	-	na	-	-	-	Y	-	-		-	-	-	-	-		OG0000063	Acey;maker-ANCCEYDFT_Contig135-pred_gff_snap-gene-3.14 Acey;maker-ANCCEYDFT_Contig135-pred_gff_snap-gene-3.15 Acey;maker-ANCCEYDFT_Contig16-augustus-gene-10.59 Acey;maker-ANCCEYDFT_Contig161-pred_gff_snap-gene-3.10 Acey;maker-ANCCEYDFT_Contig161-pred_gff_snap-gene-3.6 Acey;maker-ANCCEYDFT_Contig454-pred_gff_snap-gene-0.22 Acey;maker-ANCCEYDFT_Contig475-augustus-gene-1.35 Acey;maker-ANCCEYDFT_Cont…	2	2	2	10	12	6	9	4	3
	AgB01_g055	Kctd8: BTB/POZ domain-containing protein KCTD8	996	Kctd8	BTB/POZ domain-containing protein KCTD8	-	GO:0051260	Ion transport;Transport;Ion channel	-	GO:0006461	1.16688	0.578773	BTB/POZ domain-containing protein KCTD8	K21918: KCTD8_12_16: BTB/POZ domain-containing protein KCTD8/12/16	IPR003131:Potassium channel tetramerisation-type BTB domain;IPR011333:SKP1/BTB/POZ domain superfamily;	biological_process:GO:0051260:protein homooligomerization;	-	-	-		-	na	0	-	na	-	-	-	Y	-	-		WBGene00009796	F46G10.1	-	F46G10.1	CELE_F46G10.1		OG0008718	Acey;maker-ANCCEYDFT_Contig103-pred_gff_snap-gene-4.12 Alum;ALUE_0000794401 Asuu;AgB01_g055 Cele;WBGene00009796 Dimm;nDi.2.2.2.g05649 Hcon;HCON_00065620 Name;NECAME_03871 Srat;WBGene00264042 Sste;SSTP_0000417300	0	0	0	1	1	0	0	0	1
	AgB01_g056	-	2952	-	-	-	-	-	-	-	na	na	na	-	-	-	-	-	-		-	na	0	Y	0.858	-	Y	NC	-	-	-		-	-	-	-	-		OG0026660	Asuu;AgB01_g034 Asuu;AgB01_g056	0	0	0	0	2	0	0	0	0
	AgB01_g057	-	5387	-	-	-	-	Coiled coil	-	-	na	na	na	-	-	-	-	-	-		-	na	0	-	na	-	-	-	-	-	-		-	-	-	-	-		OG0019098	Alum;ALUE_0000794501 Alum;ALUE_0001226601 Asuu;AgB01_g033 Asuu;AgB01_g057	0	0	0	2	2	0	0	0	0
	AgB01_g058	-	1024	-	-	-	-	-	-	-	na	na	na	-	-	-	-	-	-		-	na	0	-	na	-	-	-	-	-	-		-	-	-	-	-		OG0045387	Asuu;AgB01_g058	0	0	0	0	1	0	0	0	0
	AgB01_g059	ASU_12308: -	1316	ASU_12308	-	-	GO:0016021	Membrane;Transmembrane;Transmembrane helix	-	-	na	na	na	-	-	-	-	-	-		-	na	5	-	na	-	-	-	Y	-	Y		-	-	-	-	-		OG0017266	Alum;ALUE_0001775701 Asuu;AgB01_g059 Bmal;WBGene00269147 Dimm;nDi.2.2.2.g10475 Wban;maker-PairedContig_1202-snap-gene-0.15	0	0	0	1	1	1	1	0	1
	AgB01_g060	Bm7116: Bm7116	2644	Bm7116	Bm7116	-	GO:0006820;GO:0005663;GO:1902476;GO:0016021;GO:0014069;GO:0006821;GO:0005230;GO:0003689;GO:0005254;GO:0005886;GO:0045202;GO:0030054;GO:0007638;GO:0043025	Membrane;Transmembrane helix;Transmembrane;Cell membrane;Synapse;Cell junction;Ion transport;Transport;Ion channel;Disulfide bond	-	GO:0022857;GO:0005886;GO:0055085;GO:0005694	1.19519	0.590373	Dopamine-gated chloride channel	-	IPR006028:Gamma-aminobutyric acid A receptor/Glycine receptor alpha;IPR006029:Neurotransmitter-gated ion-channel transmembrane domain;IPR006201:Neurotransmitter-gated ion-channel;IPR006202:Neurotransmitter-gated ion-channel ligand-binding domain;IPR018000:Neurotransmitter-gated ion-channel, conserved site;IPR036719:Neurotransmitter-gated ion-channel transmembrane domain superfamily;IPR036734:Neur…	molecular_function:GO:0004888:transmembrane signaling receptor activity|molecular_function:GO:0005216:ion channel activity|cellular_component:GO:0016021:integral component of membrane|biological_process:GO:0034220:ion transmembrane transport;molecular_function:GO:0005230:extracellular ligand-gated ion channel activity|biological_process:GO:0006811:ion transport|cellular_component:GO:0016021:integ…	-	-	-		-	na	4	-	na	-	-	-	Y	-	Y		-	-	-	-	-		OG0000052	Acey;maker-ANCCEYDFT_Contig12-pred_gff_snap-gene-2.5 Acey;maker-ANCCEYDFT_Contig132-pred_gff_snap-gene-0.4 Acey;maker-ANCCEYDFT_Contig21-pred_gff_fgenesh-gene-10.3 Acey;maker-ANCCEYDFT_Contig210-pred_gff_snap-gene-3.23 Acey;maker-ANCCEYDFT_Contig221-pred_gff_snap-gene-3.39 Acey;maker-ANCCEYDFT_Contig23-pred_gff_snap-gene-5.8 Acey;maker-ANCCEYDFT_Contig2790-augustus-gene-0.2 Acey;maker-ANCCEYDFT_C…	5	6	4	18	18	9	10	10	10
	AgB01_g061	sec-12: Yeast SEC homolog	5650	sec-12	Yeast SEC homolog	-	GO:0016021;GO:0016758	Repeat;WD repeat;Transmembrane helix;Transmembrane;Membrane	-	GO:0016757	1.17539	0.582278	Prolactin regulatory element-binding protein (inferred by orthology to a human protein)	K14003: PREB: prolactin regulatory element-binding protein	IPR001680:WD40 repeat;IPR015943:WD40/YVTN repeat-like-containing domain superfamily;IPR017986:WD40-repeat-containing domain;IPR019775:WD40 repeat, conserved site;IPR036322:WD40-repeat-containing domain superfamily;	molecular_function:GO:0005515:protein binding;	-	-	-		-	na	0	-	na	-	-	-	Y	-	-		WBGene00010496	sec-12	Yeast SEC homolog	K02B12.3	phi-15, CELE_K02B12.3		OG0003236	Acey;maker-ANCCEYDFT_Contig290-pred_gff_snap-gene-1.12 Alum;ALUE_0001371401 Alum;ALUE_0002178301 Alum;ALUE_0002298101 Asuu;AgB01_g061 Asuu;AgB01_g062 Bmal;WBGene00225011 Btau;ENSBTAG00000007080.5 Cele;WBGene00010496 Dimm;nDi.2.2.2.g03289 Dmel;FBgn0031779 Hcon;HCON_00013370 Hsap;ENSG00000138073.14 Lloa;EN70_7016 Mmus;ENSMUSG00000045302.13 Name;NECAME_09503 Oari;ENSOARG00000019141.1 Srat;WBGene0026…	0	1	2	3	2	1	1	1	1
	AgB01_g062	Preb: WD domain, G-beta repeat protein	1424	Preb	WD domain, G-beta repeat protein	-	GO:0016021;GO:0016758	Membrane;Repeat;Transmembrane;Transmembrane helix;WD repeat	-	GO:0016757	na	na	na	K14003: PREB: prolactin regulatory element-binding protein	IPR015943:WD40/YVTN repeat-like-containing domain superfamily;	molecular_function:GO:0005515:protein binding;	-	-	-		-	na	0	Y	0.744	-	Y	NC	Y	-	-		-	-	-	-	-		OG0003236	Acey;maker-ANCCEYDFT_Contig290-pred_gff_snap-gene-1.12 Alum;ALUE_0001371401 Alum;ALUE_0002178301 Alum;ALUE_0002298101 Asuu;AgB01_g061 Asuu;AgB01_g062 Bmal;WBGene00225011 Btau;ENSBTAG00000007080.5 Cele;WBGene00010496 Dimm;nDi.2.2.2.g03289 Dmel;FBgn0031779 Hcon;HCON_00013370 Hsap;ENSG00000138073.14 Lloa;EN70_7016 Mmus;ENSMUSG00000045302.13 Name;NECAME_09503 Oari;ENSOARG00000019141.1 Srat;WBGene0026…	0	1	2	3	2	1	1	1	1
	AgB01_g063	ANKRD49: ANKRD49 protein	4232	ANKRD49	ANKRD49 protein	2.3.1.225	GO:0008270;GO:0016624;GO:0004672;GO:0019706	Zinc-finger;ANK repeat;Zinc;Repeat;Acyltransferase;Metal-binding	-	GO:0043167;GO:0016746;GO:0016491	0.903208	0.462309	Ankyrin repeat domain-containing	K21439: ANKRD49: ankyrin repeat domain-containing protein 49	IPR002110:Ankyrin repeat;IPR020683:Ankyrin repeat-containing domain;IPR036770:Ankyrin repeat-containing domain superfamily;	molecular_function:GO:0005515:protein binding;	-	-	-		-	na	0	-	na	-	-	-	Y	-	-		WBGene00017831	F26F4.12	-	F26F4.12	CELE_F26F4.12		OG0005123	Acey;maker-ANCCEYDFT_Contig5-augustus-gene-0.42 Alum;ALUE_0001371501 Asuu;AgB01_g063 Bmal;WBGene00223891 Btau;ENSBTAG00000009176.5 Cele;WBGene00017831 Dmel;FBgn0261881 Hcon;HCON_00169540 Hcon;HCON_00193710 Hsap;ENSG00000168876.9 Lloa;EN70_4691 Mmus;ENSMUSG00000031931.4 Name;NECAME_03629 Oari;ENSOARG00000002530.1 Sscr;ENSSSCG00000014956.4 Tmur;WBGene00300896 Tsui;D918_02911 Ttri;TTRE_0000633401 Wb…	1	1	1	1	1	1	1	1	0
	AgB01_g064	Zdhhc22: Palmitoyltransferase	3004	Zdhhc22	Palmitoyltransferase	2.3.1.225	GO:0019706;GO:0008270;GO:0016021	Zinc-finger;ANK repeat;Zinc;Repeat;Membrane;Transmembrane helix;Transmembrane;Acyltransferase;Transferase;Metal-binding	-	GO:0016746;GO:0043167	1.05361	0.530607	Palmitoyltransferase	K18932: ZDHHC: palmitoyltransferase [EC:2.3.1.225]	IPR001594:Palmitoyltransferase, DHHC domain;	-	-	-	-		-	na	5	-	na	-	-	-	Y	-	Y		WBGene00019344	dhhc-10	Palmitoyltransferase	K02G10.1	CELE_K02G10.1		OG0005574	Alum;ALUE_0001371601 Alum;ALUE_0002262701 Asuu;AgB01_g064 Bmal;WBGene00225031 Cele;WBGene00019344 Dimm;nDi.2.2.2.g09756 Hcon;HCON_00169530 Lloa;EN70_4690 Name;NECAME_00663 Srat;WBGene00257547 Sste;SSTP_0000291700 Tmur;WBGene00290600 Tmur;WBGene00292654 Tsui;D918_04241 Tsui;D918_04694 Ttri;TTRE_0000406001 Ttri;TTRE_0000474701 Wban;maker-PairedContig_1385-snap-gene-1.34	2	2	2	2	1	1	1	1	1
	AgB01_g065	Bm2774: Bm2774, isoform a	5319	Bm2774	Bm2774, isoform a	-	GO:0006629	ANK repeat	-	GO:0006629	0.59576	0.114269	85 kDa calcium-independent phospholipase A2	K16343: PLA2G6: calcium-independent phospholipase A2 [EC:3.1.1.4]	IPR002110:Ankyrin repeat;IPR002641:Patatin-like phospholipase domain;IPR016035:Acyl transferase/acyl hydrolase/lysophospholipase;IPR020683:Ankyrin repeat-containing domain;IPR036770:Ankyrin repeat-containing domain superfamily;	molecular_function:GO:0005515:protein binding;biological_process:GO:0006629:lipid metabolic process;biological_process:GO:0008152:metabolic process;	-	-	-		-	na	0	-	na	-	-	-	Y	-	-		-	-	-	-	-		OG0000467	Acey;maker-ANCCEYDFT_Contig324-augustus-gene-1.12 Acey;maker-ANCCEYDFT_Contig324-augustus-gene-1.13 Alum;ALUE_0000049901 Alum;ALUE_0001371701 Alum;ALUE_0001518501 Alum;ALUE_0001922301 Asuu;AgB01_g065 Asuu;AgR003_g109 Asuu;AgR041_g016 Bmal;WBGene00223035 Bmal;WBGene00226482 Btau;ENSBTAG00000014015.5 Cele;WBGene00009801 Cele;WBGene00012319 Cele;WBGene00016661 Cele;WBGene00017026 Cele;WBGene00019229…	5	3	3	4	3	2	3	2	3
	AgB01_g066	Pla2g6: 85/88 kDa calcium-independent phospholipase A2	3579	Pla2g6	85/88 kDa calcium-independent phospholipase A2	-	GO:0006629	ANK repeat;Coiled coil	-	GO:0006629	na	na	na	-	IPR007998:Protein of unknown function DUF719;	-	-	-	-		-	na	0	Y	0.656	-	Y	NC	Y	-	-		-	-	-	-	-		OG0005409	Alum;ALUE_0001371801 Asuu;AgB01_g066 Btau;ENSBTAG00000017078.5 Btau;ENSBTAG00000033160.3 Btau;ENSBTAG00000055220.1 Dimm;nDi.2.2.2.g08797 Dmel;FBgn0038360 Hsap;ENSG00000055147.19 Hsap;ENSG00000197712.12 Lloa;EN70_4688 Mmus;ENSMUSG00000020523.14 Mmus;ENSMUSG00000029185.14 Oari;ENSOARG00000009623.1 Oari;ENSOARG00000010269.1 Sscr;ENSSSCG00000008785.4 Sscr;ENSSSCG00000017073.4 Sste;SSTP_0000291400 Wba…	0	0	0	1	1	0	1	1	1
	AgB01_g067	Slc25a51: Solute carrier family 25 member 51	5106	Slc25a51	Solute carrier family 25 member 51	-	GO:0003735;GO:0005739;GO:0006412;GO:0006810;GO:0016021;GO:0005743	Transport;Mitochondrion;Repeat;Membrane;Transmembrane helix;Transmembrane;Mitochondrion inner membrane	-	GO:0006412;GO:0006810;GO:0003735;GO:0005739	0.874911	0.448906	Solute carrier family 25 member 51	-	IPR018108:Mitochondrial substrate/solute carrier;IPR023395:Mitochondrial carrier domain superfamily;	-	-	-	-		-	na	1	-	na	-	-	-	Y	-	-		WBGene00011858	T20D3.5	-	T20D3.5	CELE_T20D3.5		OG0002775	Acey;maker-ANCCEYDFT_Contig738-pred_gff_snap-gene-0.18 Alum;ALUE_0000177701 Alum;ALUE_0002225601 Asuu;AgB01_g067 Bmal;WBGene00226122 Btau;ENSBTAG00000014936.5 Cele;WBGene00011858 Dimm;nDi.2.2.2.g04081 Dmel;FBgn0039741 Hcon;HCON_00177460 Hsap;ENSG00000122696.14 Hsap;ENSG00000141437.9 Lloa;EN70_2223 Mmus;ENSMUSG00000045973.18 Name;NECAME_15455 Name;NECAME_17351 Oari;ENSOARG00000008225.1 Srat;WBGene…	1	1	1	2	1	1	3	1	1
	AgB01_g068	v1g92887: Predicted protein	4910	v1g92887	Predicted protein	2.7.11.1	GO:0005085;GO:0043113;GO:0030032;GO:0046847;GO:0051056;GO:0005622;GO:0019904;GO:0032587;GO:0005089;GO:0005938;GO:0030676;GO:0043065;GO:0005581;GO:0002040;GO:0035023;GO:0043547;GO:0035556	Collagen;SH3 domain;Guanine-nucleotide releasing factor	-	GO:0005622;GO:0022607;GO:0007165	1.13768	0.566624	Spermatogenesis-associated protein 13	K05769: ARHGEF4_29: Rho guanine nucleotide exchange factor 4/29	IPR000219:Dbl homology (DH) domain;IPR001331:Guanine-nucleotide dissociation stimulator, CDC24, conserved site;IPR001452:SH3 domain;IPR001849:Pleckstrin homology domain;IPR011993:PH-like domain superfamily;IPR035899:Dbl homology (DH) domain superfamily;IPR036028:SH3-like domain superfamily;	molecular_function:GO:0005085:guanyl-nucleotide exchange factor activity|biological_process:GO:0035556:intracellular signal transduction;molecular_function:GO:0005089:Rho guanyl-nucleotide exchange factor activity|biological_process:GO:0035023:regulation of Rho protein signal transduction;molecular_function:GO:0005515:protein binding;	-	-	-		-	na	0	-	na	-	-	-	Y	-	-		-	-	-	-	-		OG0001794	Alum;ALUE_0000061901 Alum;ALUE_0001200501 Alum;ALUE_0001581601 Asuu;AgB01_g068 Bmal;WBGene00232788 Btau;ENSBTAG00000012729.6 Btau;ENSBTAG00000015834.6 Btau;ENSBTAG00000019545.6 Dimm;nDi.2.2.2.g04076 Dimm;nDi.2.2.2.g04077 Dimm;nDi.2.2.2.g04078 Dmel;FBgn0264707 Hsap;ENSG00000131089.17 Hsap;ENSG00000136002.19 Hsap;ENSG00000182957.16 Hsap;ENSG00000273167.1 Lloa;EN70_2222 Mmus;ENSMUSG00000021990.16 Mm…	0	0	0	3	1	1	1	1	3
	AgB01_g069	-	651	-	-	-	-	-	-	-	na	na	na	-	-	-	-	-	-		-	na	1	-	na	-	-	-	-	-	-		-	-	-	-	-		OG0045388	Asuu;AgB01_g069	0	0	0	0	1	0	0	0	0
	AgB01_g070	-	871	-	-	-	-	-	-	-	na	na	na	-	-	-	-	-	-		-	na	0	Y	0.833	-	Y	NC	-	-	-		-	-	-	-	-		OG0045389	Asuu;AgB01_g070	0	0	0	0	1	0	0	0	0
	AgB01_g071	deg-3: Acetylcholine receptor subunit alpha-type deg-3	1707	deg-3	Acetylcholine receptor subunit alpha-type deg-3	-	GO:0005230;GO:0098655;GO:0042166;GO:0007271;GO:0099565;GO:0098794;GO:0016021;GO:0005892	Ion transport;Ion channel;Transport;Receptor;Membrane;Transmembrane;Transmembrane helix	-	GO:0007165;GO:0007267;GO:0043234;GO:0022857;GO:0005886;GO:0055085;GO:0005623	1.661	0.756042	Acetylcholine receptor subunit alpha-type deg-3	-	IPR006029:Neurotransmitter-gated ion-channel transmembrane domain;IPR006201:Neurotransmitter-gated ion-channel;IPR006202:Neurotransmitter-gated ion-channel ligand-binding domain;IPR018000:Neurotransmitter-gated ion-channel, conserved site;IPR036719:Neurotransmitter-gated ion-channel transmembrane domain superfamily;IPR036734:Neurotransmitter-gated ion-channel ligand-binding domain superfamily;	molecular_function:GO:0004888:transmembrane signaling receptor activity|molecular_function:GO:0005216:ion channel activity|cellular_component:GO:0016021:integral component of membrane|biological_process:GO:0034220:ion transmembrane transport;molecular_function:GO:0005230:extracellular ligand-gated ion channel activity|biological_process:GO:0006811:ion transport|cellular_component:GO:0016021:integ…	-	-	-		-	na	4	-	na	-	-	-	Y	-	Y		WBGene00000061	lgc-11	Acetylcholine receptor (51.1 kD) (Acr-22) Ligand-Gated ion Channel	F48E3.7	acr-22, CELE_F48E3.7		OG0019183	Alum;ALUE_0001581701 Asuu;AgB01_g071 Cele;WBGene00000061 Cele;WBGene00020048	0	0	0	1	1	0	0	0	0
	AgB01_g072	-	1584	-	-	-	-	-	-	-	na	na	na	-	-	-	-	-	-		-	na	0	Y	0.806	-	Y	NC	-	-	-		-	-	-	-	-		OG0010312	Alum;ALUE_0000280101 Alum;ALUE_0001581801 Asuu;AgB01_g072 Bmal;WBGene00229785 Dimm;nDi.2.2.2.g00932 Lloa;EN70_1787 Wban;maker-PairedContig_377-snap-gene-0.2	0	0	0	2	1	1	1	1	1
	AgB01_g073	accC: Propionyl-CoA carboxylase alpha chain, mitochondrial	2719	accC	Propionyl-CoA carboxylase alpha chain, mitochondrial	6.4.1.3;6.4.1.4;6.4.1.7;6.3.4.14;3.2.1.145	GO:0009062;GO:0004847;GO:0009063;GO:0004075;GO:0005759;GO:0019541;GO:0009374;GO:0006768;GO:0019899;GO:0004039;GO:0045335;GO:0005524;GO:0033943;GO:0046872;GO:0043419;GO:0034029;GO:0008237;GO:0005739;GO:0019626;GO:0008241;GO:0004658;GO:0004485	Acetylation;ATP-binding;Nucleotide-binding;Biotin;Mitochondrion;Ligase;Disease mutation;Transit peptide	Metabolic intermediate metabolism	GO:0016874;GO:0043167;GO:0005739	1.13865	0.567033	Propionyl-carboxylase alpha mitochondrial	K01965: PCCA: propionyl-CoA carboxylase alpha chain [EC:6.4.1.3]	IPR000089:Biotin/lipoyl attachment;IPR001882:Biotin-binding site;IPR005479:Carbamoyl-phosphate synthetase large subunit-like, ATP-binding domain;IPR005481:Biotin carboxylase-like, N-terminal domain;IPR005482:Biotin carboxylase, C-terminal;IPR011053:Single hybrid motif;IPR011054:Rudiment single hybrid motif;IPR011761:ATP-grasp fold;IPR011764:Biotin carboxylation domain;IPR013815:ATP-grasp fold, su…	molecular_function:GO:0005524:ATP binding;molecular_function:GO:0005524:ATP binding|molecular_function:GO:0046872:metal ion binding;	-	-	-		-	na	0	-	na	-	-	-	Y	-	-		WBGene00017864	pcca-1	Propionyl-CoA carboxylase alpha chain, mitochondrial	F27D9.5	CELE_F27D9.5		OG0000396	Acey;maker-ANCCEYDFT_Contig126-pred_gff_snap-gene-4.5 Acey;maker-ANCCEYDFT_Contig1518-pred_gff_fgenesh-gene-0.0 Acey;maker-ANCCEYDFT_Contig3245-pred_gff_snap-gene-0.1 Acey;maker-ANCCEYDFT_Contig553-pred_gff_snap-gene-0.5 Acey;maker-ANCCEYDFT_Contig607-pred_gff_snap-gene-0.11 Acey;maker-ANCCEYDFT_Contig86-augustus-gene-2.36 Alum;ALUE_0000902801 Alum;ALUE_0001124501 Alum;ALUE_0001584001 Alum;ALUE_0…	4	3	5	4	3	0	0	0	1
	AgB01_g075	pcca-1: Propionyl-carboxylase alpha	1883	pcca-1	Propionyl-carboxylase alpha	-	GO:0004075;GO:0005524;GO:0046872	ATP-binding;Biotin;Ligase;Nucleotide-binding	-	GO:0016874;GO:0043167	na	na	na	K01965: PCCA: propionyl-CoA carboxylase alpha chain [EC:6.4.1.3]	-	-	-	-	-		-	na	0	Y	0.61	-	Y	NC	Y	-	-		-	-	-	-	-		OG0045390	Asuu;AgB01_g075	0	0	0	0	1	0	0	0	0
	AgB01_g076	-	379	-	-	-	-	-	-	-	na	na	na	-	-	-	-	-	-		-	na	0	Y	0.78	-	Y	NC	-	-	-		-	-	-	-	-		OG0045391	Asuu;AgB01_g076	0	0	0	0	1	0	0	0	0
	AgB01_g077	-	632	-	-	-	-	-	-	-	na	na	na	-	-	-	-	-	-		-	na	0	-	na	-	-	-	-	-	-		-	-	-	-	-		OG0025675	Alum;ALUE_0001124601 Asuu;AgB01_g077	0	0	0	1	1	0	0	0	0
	AgB01_g078	F59B2.13: Putative G-protein coupled receptor F59B2.13	958	F59B2.13	Putative G-protein coupled receptor F59B2.13	-	GO:0004930;GO:0016021	Membrane;Receptor;Transmembrane helix;Transmembrane	-	GO:0004871	na	na	na	K08430: GPR142: G protein-coupled receptor 142	IPR017452:GPCR, rhodopsin-like, 7TM;	cellular_component:GO:0016021:integral component of membrane;	-	-	-		-	na	3	-	na	-	-	-	Y	-	Y		-	-	-	-	-		OG0019134	Alum;ALUE_0001124701 Asuu;AgB01_g078 Asuu;AgB01_g079 Cele;WBGene00020420	0	0	0	1	2	0	0	0	0
	AgB01_g079	F59B2.13: Putative G-protein coupled receptor F59B2.13	1162	F59B2.13	Putative G-protein coupled receptor F59B2.13	-	GO:0004930;GO:0008528;GO:0016021	Membrane;Receptor;Transmembrane;Transmembrane helix	-	GO:0004871	na	na	na	-	IPR000276:G protein-coupled receptor, rhodopsin-like;IPR017452:GPCR, rhodopsin-like, 7TM;IPR019427:7TM GPCR, serpentine receptor class w (Srw);	molecular_function:GO:0004930:G protein-coupled receptor activity|biological_process:GO:0007186:G protein-coupled receptor signaling pathway|cellular_component:GO:0016021:integral component of membrane;molecular_function:GO:0008528:G protein-coupled peptide receptor activity;cellular_component:GO:0016021:integral component of membrane;	-	-	-		-	na	4	-	na	-	-	-	Y	-	Y		-	-	-	-	-		OG0019134	Alum;ALUE_0001124701 Asuu;AgB01_g078 Asuu;AgB01_g079 Cele;WBGene00020420	0	0	0	1	2	0	0	0	0
	AgB01_g080	-	479	-	-	-	-	-	-	-	na	na	na	-	-	-	-	-	-		-	na	0	Y	0.875	-	Y	NC	-	-	-		-	-	-	-	-		OG0009584	Alum;ALUE_0001853301 Asuu;AgB01_g080 Asuu;AgR025_g057 Bmal;WBGene00228850 Dimm;nDi.2.2.2.g01273 Lloa;EN70_7958 Wban;maker-PairedContig_5299-snap-gene-0.28 Wban;maker-PairedContig_5299-snap-gene-0.29	0	0	0	1	2	1	2	1	1
	AgB01_g081	-	6469	-	-	-	-	-	-	-	na	na	na	-	-	-	-	-	-		-	na	0	-	na	-	-	-	-	-	-		WBGene00006430	tag-51	-	K02F3.1	CELE_K02F3.1		OG0006588	Acey;maker-ANCCEYDFT_Contig209-augustus-gene-2.25 Alum;ALUE_0000564501 Alum;ALUE_0001124801 Alum;ALUE_0002057901 Asuu;AgB01_g081 Asuu;AgB01_g514 Bmal;WBGene00227166 Cele;WBGene00013307 Dimm;nDi.2.2.2.g05753 Hcon;HCON_00114980 Lloa;EN70_7067 Name;NECAME_07298 Wban;maker-PairedContig_504-snap-gene-0.5 Wban;maker-PairedContig_972-snap-gene-0.5	0	0	0	3	2	1	2	1	1
	AgB01_g082	-	1347	-	-	-	GO:0016021	Membrane;Transmembrane;Transmembrane helix	-	-	na	na	na	-	-	-	-	-	-		-	na	2	-	na	-	-	-	-	-	Y		-	-	-	-	-		OG0026472	Alum;ALUE_0002058001 Asuu;AgB01_g082	0	0	0	1	1	0	0	0	0
	AgB01_g083	Lsm2: U6 snRNA-associated Sm-like protein LSm2	4103	Lsm2	U6 snRNA-associated Sm-like protein LSm2	-	GO:0006388;GO:0003676;GO:0000213;GO:0006397	Nuclease;Endonuclease	-	GO:0004518;GO:0006399;GO:0006397	na	na	na	K15323: TSEN34: tRNA-splicing endonuclease subunit Sen34 [EC:4.6.1.16]	IPR006676:tRNA-splicing endonuclease;IPR006677:tRNA intron endonuclease, catalytic domain-like;IPR011856:tRNA endonuclease-like domain superfamily;IPR036167:tRNA intron endonuclease, catalytic domain-like superfamily;	molecular_function:GO:0000213:tRNA-intron endonuclease activity|biological_process:GO:0006388:tRNA splicing, via endonucleolytic cleavage and ligation;molecular_function:GO:0003676:nucleic acid binding|molecular_function:GO:0004518:nuclease activity;	-	-	-		-	na	0	Y	0.655	-	Y	NC	Y	-	-		WBGene00019535	tsen-34	Trna (tRNA) Splicing ENdonuclease subunit related	K08D10.12	CELE_K08D10.12		OG0004036	Alum;ALUE_0001520001 Asuu;AgB01_g083 Btau;ENSBTAG00000006486.4 Cele;WBGene00019535 Dmel;FBgn0053260 Hcon;HCON_00147730 Hsap;ENSG00000170892.12 Hsap;ENSG00000273896.4 Hsap;ENSG00000274078.4 Hsap;ENSG00000274129.4 Hsap;ENSG00000274672.4 Hsap;ENSG00000274796.4 Hsap;ENSG00000275165.4 Hsap;ENSG00000278605.4 Hsap;ENSG00000278622.4 Hsap;ENSG00000278712.4 Lloa;EN70_11444 Mmus;ENSMUSG00000035585.16 Name;N…	0	0	0	1	1	0	0	1	0
	AgB01_g084	LSM2: U6 snRNA-associated Sm-like protein LSm2	670	LSM2	U6 snRNA-associated Sm-like protein LSm2	6.1.1.9	GO:0043928;GO:0005654;GO:0019013;GO:0017160;GO:0000398;GO:0044822;GO:0071011;GO:0045292;GO:0000932;GO:0022008;GO:0005732;GO:0006388;GO:0005730;GO:0046540;GO:0000381;GO:1990726;GO:0046856;GO:0004832;GO:0002161;GO:0005688;GO:0071013;GO:0005829;GO:0030532;GO:0006364;GO:0006397;GO:0017070;GO:0030529;GO:0006438;GO:0000213	Spliceosome;Virion;Nucleus;Ribonucleoprotein;RNA-binding;Ubiquinone biosynthesis;WD repeat;Mitochondrion inner membrane;mRNA splicing;mRNA processing;Viral nucleoprotein;Phosphoprotein;Aminoacyl-tRNA synthetase;Repeat;Mitochondrion	-	GO:0019899;GO:0043226;GO:0005829;GO:0003723;GO:0005634;GO:0006399;GO:0006397;GO:0005737;GO:0005730;GO:0043234;GO:0005654;GO:0034655;GO:0042254;GO:0005622	1.90587	0.824085	BMA-GUT-2	K12621: LSM2: U6 snRNA-associated Sm-like protein LSm2	IPR001163:LSM domain, eukaryotic/archaea-type;IPR010920:LSM domain superfamily;IPR016654:U6 snRNA-associated Sm-like protein LSm2;	biological_process:GO:0006397:mRNA processing;	-	-	-		-	na	0	Y	0.74	-	Y	NC	Y	-	-		WBGene00001808	gut-2	U6 snRNA-associated Sm-like protein LSm2	T10G3.6	lsm-2, CELE_T10G3.6		OG0002461	Alum;ALUE_0001520101 Asuu;AgB01_g084 Bmal;WBGene00225169 Btau;ENSBTAG00000005634.5 Cele;WBGene00001808 Dimm;nDi.2.2.2.g04656 Dmel;FBgn0036277 Hcon;HCON_00076430 Hsap;ENSG00000172850.11 Hsap;ENSG00000204392.11 Hsap;ENSG00000224979.6 Hsap;ENSG00000225998.6 Hsap;ENSG00000231502.6 Hsap;ENSG00000236826.7 Lloa;EN70_11445 Mmus;ENSMUSG00000007050.17 Name;NECAME_07185 Oari;ENSOARG00000004575.1 Scer;YBL026…	2	1	1	1	1	1	1	1	1
	AgB01_g085	-	1429	-	-	-	-	-	-	-	na	na	na	-	-	-	-	-	-		-	na	0	Y	0.667	-	Y	NC	-	-	-		-	-	-	-	-		OG0024737	Alum;ALUE_0000111701 Asuu;AgB01_g085	0	0	0	1	1	0	0	0	0
	AgB01_g086	CBG08079: Protein CBG08079	2842	CBG08079	Protein CBG08079	-	GO:0016021	Membrane;Transmembrane;Transmembrane helix	-	-	na	na	na	-	-	-	-	-	-		-	na	8	-	na	-	-	-	Y	-	Y		WBGene00016641	C44C1.1	-	C44C1.1	CELE_C44C1.1		OG0006075	Alum;ALUE_0001629901 Alum;ALUE_0002320301 Asuu;AgB01_g086 Bmal;WBGene00223013 Bmal;WBGene00229400 Cele;WBGene00016641 Dimm;nDi.2.2.2.g07091 Hcon;HCON_00165530 Lloa;EN70_5031 Name;NECAME_01917 Srat;WBGene00259020 Sste;SSTP_0000283700 Tmur;WBGene00286640 Tsui;D918_03452 Ttri;TTRE_0000006501 Wban;maker-PairedContig_5597-snap-gene-0.19	1	1	1	2	1	2	1	1	1
	AgB01_g087	GYG1: Glycogenin-1	2074	GYG1	Glycogenin-1	3.4.16.-;2.4.-.-;2.4.1.186	GO:0005829;GO:0043202;GO:0055120;GO:0016757;GO:0070062;GO:0005980;GO:0016020;GO:0005978;GO:0004185;GO:0004181;GO:0008466	Glycogen storage disease;Glycosyltransferase;Disease mutation;Phosphoprotein;Glycoprotein;Acetylation;Manganese;Transferase;Glycogen biosynthesis	Glycan biosynthesis	GO:0006091;GO:0005829;GO:0043226;GO:0016757;GO:0005975;GO:0005576;GO:0005764	0.975354	0.495688	Glycogenin-1	K00750: GYG1: glycogenin [EC:2.4.1.186]	IPR002495:Glycosyl transferase, family 8;IPR029044:Nucleotide-diphospho-sugar transferases;	molecular_function:GO:0016757:transferase activity, transferring glycosyl groups;	-	-	-		-	na	0	Y	0.692	-	Y	NC	Y	-	-		WBGene00006863	gyg-1	-	F56B6.4	uvt-5, CELE_F56B6.4		OG0001870	Acey;maker-ANCCEYDFT_Contig5-pred_gff_fgenesh-gene-8.5 Alum;ALUE_0001630001 Asuu;AgB01_g087 Bmal;WBGene00224722 Bmal;WBGene00229399 Btau;ENSBTAG00000001721.6 Btau;ENSBTAG00000013341.6 Cele;WBGene00006863 Cele;WBGene00012020 Dimm;nDi.2.2.2.g03421 Dmel;FBgn0265191 Hcon;HCON_00165710 Hsap;ENSG00000056998.20 Hsap;ENSG00000163754.17 Lloa;EN70_5029 Mmus;ENSMUSG00000019528.18 Name;NECAME_05664 Oari;ENSO…	2	1	1	1	1	2	1	1	1
	AgB01_g089	C06G4.5: G-protein coupled receptor	4235	C06G4.5	G-protein coupled receptor	-	GO:0016021;GO:0004930	Transmembrane;Transmembrane helix;Receptor;Membrane;Transducer;G-protein coupled receptor	-	GO:0004871	0.614052	0.156249	G-protein coupled receptor (Fragment)	-	IPR000276:G protein-coupled receptor, rhodopsin-like;IPR017452:GPCR, rhodopsin-like, 7TM;	molecular_function:GO:0004930:G protein-coupled receptor activity|biological_process:GO:0007186:G protein-coupled receptor signaling pathway|cellular_component:GO:0016021:integral component of membrane;cellular_component:GO:0016021:integral component of membrane;	-	-	-		-	na	3	Y	0.696	-	-	-	Y	-	Y		-	-	-	-	-		OG0001200	Acey;maker-ANCCEYDFT_Contig199-pred_gff_fgenesh-gene-3.0 Acey;maker-ANCCEYDFT_Contig377-pred_gff_snap-gene-2.7 Alum;ALUE_0000368301 Alum;ALUE_0000854301 Alum;ALUE_0001733701 Alum;ALUE_0001975301 Alum;ALUE_0001977401 Asuu;AgB01_g089 Asuu;AgB03_g068 Asuu;AgR005_g134 Asuu;AgR009X_g134 Asuu;AgR010_g038 Asuu;AgR010_g039 Asuu;AgR029_g090 Asuu;AgR057_g021 Bmal;WBGene00222290 Bmal;WBGene00268235 Cele;WBG…	0	0	0	5	8	2	1	0	0
	AgB01_g090	C06G4.5: Putative G-protein coupled receptor C06G4.5	2708	C06G4.5	Putative G-protein coupled receptor C06G4.5	-	GO:0016021;GO:0004930	Membrane;Receptor;Transmembrane helix;Transmembrane	-	GO:0004871	2.67034	0.952061	Putative G-protein coupled receptor C06G4.5	-	IPR000276:G protein-coupled receptor, rhodopsin-like;IPR017452:GPCR, rhodopsin-like, 7TM;	molecular_function:GO:0004930:G protein-coupled receptor activity|biological_process:GO:0007186:G protein-coupled receptor signaling pathway|cellular_component:GO:0016021:integral component of membrane;cellular_component:GO:0016021:integral component of membrane;	-	-	-		-	na	3	-	na	-	-	-	Y	-	Y		-	-	-	-	-		OG0026584	Alum;ALUE_0002219601 Asuu;AgB01_g090	0	0	0	1	1	0	0	0	0
	AgB01_g091	-	1721	-	-	-	-	-	-	-	na	na	na	-	IPR002087:Anti-proliferative protein;IPR036054:BTG-like domain superfamily;	-	-	-	-		-	na	1	-	na	-	-	-	-	-	-		-	-	-	-	-		OG0005819	Alum;ALUE_0000842801 Asuu;AgB01_g091 Asuu;AgR026_g048 Bmal;WBGene00228883 Bmal;WBGene00230907 Bmal;WBGene00230910 Bmal;WBGene00231644 Bmal;WBGene00268502 Cele;WBGene00001483 Dimm;nDi.2.2.2.g03626 Dimm;nDi.2.2.2.g03627 Dimm;nDi.2.2.2.g06411 Hcon;HCON_00116140 Lloa;EN70_10317 Lloa;EN70_11120 Lloa;EN70_2604 Wban;maker-PairedContig_4185-snap-gene-0.7	0	0	0	1	2	5	1	3	3
	AgB01_g093	coq4: Coenzyme Q biosynthesis protein 4 homolog	5341	coq4	Coenzyme Q biosynthesis protein 4 homolog	-	GO:0008270;GO:0008643;GO:0005743;GO:0006744;GO:0016709;GO:0005739;GO:0031314	Ubiquinone;Ubiquinone biosynthesis;Mitochondrion inner membrane;Membrane;Mitochondrion;Disease mutation;Transit peptide	Cofactor biosynthesis	GO:0005739;GO:0044281;GO:0051186;GO:0009058	1.3478	0.64988	Ubiquinone biosynthesis protein coq-4, mitochondrial	K18586: COQ4: ubiquinone biosynthesis protein COQ4	IPR007715:Ubiquinone biosynthesis protein Coq4;	biological_process:GO:0006744:ubiquinone biosynthetic process;	-	-	-		-	na	0	-	na	-	-	-	Y	-	-		WBGene00000764	coq-4	Ubiquinone biosynthesis protein coq-4, mitochondrial	T03F1.2	CELE_T03F1.2		OG0001394	Acey;maker-ANCCEYDFT_Contig416-augustus-gene-0.31 Alum;ALUE_0001917301 Alum;ALUE_0001917401 Asuu;AgB01_g093 Bmal;WBGene00224543 Bmal;WBGene00228132 Btau;ENSBTAG00000004664.7 Btau;ENSBTAG00000012880.4 Cele;WBGene00000764 Cele;WBGene00018723 Dimm;nDi.2.2.2.g06374 Dmel;FBgn0030676 Dmel;FBgn0030679 Dmel;FBgn0052174 Hcon;HCON_00004360 Hsap;ENSG00000167113.11 Hsap;ENSG00000213221.5 Lloa;EN70_6163 Mmus;…	2	1	0	2	1	2	2	1	1
	AgB01_g094	Pole3: DNA polymerase epsilon subunit 3	7572	Pole3	DNA polymerase epsilon subunit 3	2.7.7.7	GO:0005671;GO:0008622;GO:0006260;GO:0043966;GO:0005634;GO:0003887	Phosphoprotein;DNA-directed DNA polymerase;Nucleotidyltransferase;Nucleus;Acetylation	-	GO:0000228;GO:0006464;GO:0016779;GO:0005634;GO:0051276;GO:0005654	0.611184	0.149667	DNA polymerase epsilon subunit 3	K02326: POLE3: DNA polymerase epsilon subunit 3 [EC:2.7.7.7]	IPR003958:Transcription factor CBF/NF-Y/archaeal histone domain;IPR009072:Histone-fold;	molecular_function:GO:0046982:protein heterodimerization activity;	-	-	-		-	na	0	Y	0.762	-	Y	NC	Y	-	-		WBGene00020823	T26A5.8	-	T26A5.8	CELE_T26A5.8		OG0001857	Acey;maker-ANCCEYDFT_Contig50-augustus-gene-0.30 Acey;maker-ANCCEYDFT_Contig70-pred_gff_snap-gene-0.8 Alum;ALUE_0001917501 Asuu;AgB01_g094 Bmal;WBGene00229385 Bmal;WBGene00229530 Btau;ENSBTAG00000000252.5 Cele;WBGene00020823 Dimm;nDi.2.2.2.g03984 Dmel;FBgn0043002 Hcon;HCON_00086880 Hcon;HCON_00106770 Hsap;ENSG00000148229.13 Lloa;EN70_5064 Mmus;ENSMUSG00000028394.9 Name;NECAME_09418 Name;NECAME_15…	3	2	1	1	1	2	1	1	1
	AgB01_g095	Eif2b4: Translation initiation factor eIF-2B subunit delta	1411	Eif2b4	Translation initiation factor eIF-2B subunit delta	-	GO:0003743;GO:0044237	Initiation factor;Protein biosynthesis	-	GO:0008135	0.607659	0.141577	Translation initiation factor eIF-2B subunit delta	-	IPR037171:NagB/RpiA transferase-like;	-	-	-	-		-	na	0	Y	0.697	-	Y	NC	Y	-	-		WBGene00008670	eif-2Bdelta	Eukaryotic Initiation Factor	F11A3.2	CELE_F11A3.2		OG0003068	Acey;maker-ANCCEYDFT_Contig480-pred_gff_snap-gene-1.5 Alum;ALUE_0000063201 Alum;ALUE_0000113101 Alum;ALUE_0001904201 Asuu;AgB01_g095 Bmal;WBGene00223552 Btau;ENSBTAG00000019510.4 Cele;WBGene00008670 Dimm;nDi.2.2.2.g00983 Dmel;FBgn0034858 Hcon;HCON_00144750 Hsap;ENSG00000115211.15 Lloa;EN70_8771 Mmus;ENSMUSG00000029145.12 Name;NECAME_10414 Name;NECAME_10415 Oari;ENSOARG00000019282.1 Scer;YGR083C S…	1	1	1	3	1	1	1	1	1
	AgB01_g096	NPFFR2: Neuropeptide FF receptor 2	3134	NPFFR2	Neuropeptide FF receptor 2	-	GO:0004930;GO:0007186;GO:0007166;GO:0005887;GO:0004983;GO:0016021	Membrane;Receptor;Transmembrane helix;Transmembrane;Transducer;Neuropeptide;G-protein coupled receptor	-	GO:0004871	1.07824	0.541319	Flp-18 GPCR receptor	K04209: NPFR: neuropeptide F receptor	IPR000276:G protein-coupled receptor, rhodopsin-like;IPR000611:Neuropeptide Y receptor family;IPR017452:GPCR, rhodopsin-like, 7TM;	molecular_function:GO:0004930:G protein-coupled receptor activity|biological_process:GO:0007186:G protein-coupled receptor signaling pathway|cellular_component:GO:0016021:integral component of membrane;molecular_function:GO:0004983:neuropeptide Y receptor activity|biological_process:GO:0007186:G protein-coupled receptor signaling pathway|cellular_component:GO:0016021:integral component of membran…	-	-	-		-	na	7	-	na	-	-	-	Y	-	Y		WBGene00007635	npr-4	NeuroPeptide Receptor family	C16D6.2	CELE_C16D6.2		OG0000208	Acey;maker-ANCCEYDFT_Contig161-augustus-gene-0.25 Acey;maker-ANCCEYDFT_Contig251-augustus-gene-2.44 Acey;maker-ANCCEYDFT_Contig38-pred_gff_fgenesh-gene-7.2 Acey;maker-ANCCEYDFT_Contig582-pred_gff_snap-gene-0.8 Alum;ALUE_0000409401 Alum;ALUE_0000560401 Alum;ALUE_0000560501 Alum;ALUE_0000801601 Alum;ALUE_0000886201 Alum;ALUE_0001045301 Alum;ALUE_0001045401 Alum;ALUE_0001624701 Alum;ALUE_0001851601 …	2	2	2	10	9	4	2	3	3
	AgB01_g097	Wdr47: WD repeat-containing protein 47	1604	Wdr47	WD repeat-containing protein 47	-	-	Repeat	-	-	1.18517	0.586289	WD repeat-containing protein 47	-	IPR001680:WD40 repeat;IPR015943:WD40/YVTN repeat-like-containing domain superfamily;IPR017986:WD40-repeat-containing domain;IPR036322:WD40-repeat-containing domain superfamily;	molecular_function:GO:0005515:protein binding;	-	-	-		-	na	0	-	na	-	-	-	Y	-	-		-	-	-	-	-		OG0009389	Acey;maker-ANCCEYDFT_Contig24-augustus-gene-5.33 Alum;ALUE_0001543401 Asuu;AgB01_g097 Bmal;WBGene00229801 Dimm;nDi.2.2.2.g00975 Lloa;EN70_8778 Name;NECAME_01145 Wban;maker-PairedContig_688-snap-gene-0.3	0	0	0	1	1	1	1	1	1
	AgB01_g098	-	1182	-	-	-	-	-	-	-	na	na	na	-	IPR035940:CAP superfamily;	-	-	-	-		-	na	0	Y	0.883	-	Y	NC	-	-	-		-	-	-	-	-		OG0026253	Alum;ALUE_0001773401 Asuu;AgB01_g098	0	0	0	1	1	0	0	0	0
	AgB01_g099	LETM1: LETM1 and EF-hand domain-containing protein 1, mitochondrial	5806	LETM1	LETM1 and EF-hand domain-containing protein 1, mitochondrial	3.1.22.1	GO:0098793;GO:0005739;GO:0015386;GO:0070584;GO:0031966;GO:0043022;GO:0005432;GO:0006851;GO:0007269;GO:0005743;GO:0016021;GO:0005509;GO:0071456;GO:0042407	Coiled coil;Mitochondrion;Transit peptide;Acetylation;Mitochondrion inner membrane;Metal-binding;Transmembrane helix;Calcium;Transmembrane;Membrane	-	GO:0007267;GO:0043167;GO:0007005;GO:0061024;GO:0005739	1.29828	0.631131	Leucine zipper and EF-hand containing transmembrane protein 1	K17800: LETM1: LETM1 and EF-hand domain-containing protein 1, mitochondrial	IPR011685:LETM1-like;IPR033122:Letm1 ribosome-binding domain;	molecular_function:GO:0043022:ribosome binding;	-	-	-		-	na	1	-	na	-	-	-	Y	-	-		WBGene00010279	letm-1	LETM1 (Leucine zipper, EF-hand, TransMembrane mitochondrial protein) homolog	F58G11.1	CELE_F58G11.1		OG0001262	Acey;maker-ANCCEYDFT_Contig23-augustus-gene-9.32 Alum;ALUE_0000117701 Alum;ALUE_0001773301 Alum;ALUE_0002035801 Asuu;AgB01_g099 Bmal;WBGene00224825 Btau;ENSBTAG00000015444.6 Btau;ENSBTAG00000020108.4 Cele;WBGene00010279 Dimm;nDi.2.2.2.g06847 Dmel;FBgn0284252 Hcon;HCON_00133995 Hsap;ENSG00000165046.12 Hsap;ENSG00000168924.15 Lloa;EN70_11285 Lloa;EN70_11287 Lloa;EN70_1978 Lloa;EN70_1979 Mmus;ENSMUS…	1	1	1	3	1	1	2	4	1
	AgB01_g100	CBG02130: Protein CBG02130	7933	CBG02130	Protein CBG02130	-	GO:0016021;GO:0005509	Coiled coil	-	GO:0043167	na	na	na	-	IPR002048:EF-hand domain;IPR011992:EF-hand domain pair;	molecular_function:GO:0005509:calcium ion binding;	-	-	-		-	na	0	-	na	-	-	-	Y	-	-		WBGene00020134	T01B6.1	-	T01B6.1	CELE_T01B6.1		OG0006664	Alum;ALUE_0000114201 Alum;ALUE_0002035501 Alum;ALUE_0002299601 Asuu;AgB01_g100 Bmal;WBGene00225712 Cele;WBGene00020134 Dimm;nDi.2.2.2.g06848 Lloa;EN70_11286 Lloa;EN70_11288 Srat;WBGene00258238 Sste;SSTP_0000541800 Tmur;WBGene00302761 Tsui;D918_03501 Wban;maker-PairedContig_566-snap-gene-0.15	1	1	0	3	1	1	1	2	1
	AgB01_g101	CBG02131: CBN-NLP-2 protein	4514	CBG02131	CBN-NLP-2 protein	-	GO:1904333;GO:0007218;GO:0009792	Neuropeptide;Signal	-	GO:0006950;GO:0009790;GO:0006259;GO:0007165	0.722168	0.373532	Neuropeptide-like protein 2	-	-	-	-	-	-		Y	0.84	0	-	na	Y	-	SP	Y	Y	-		-	-	-	-	-		OG0026581	Alum;ALUE_0002215501 Asuu;AgB01_g101	0	0	0	1	1	0	0	0	0
	AgB01_g102	MTP7: Metal tolerance protein 7	1226	MTP7	Metal tolerance protein 7	-	GO:0016020;GO:0010043;GO:0061088;GO:0008324;GO:0045087;GO:0016021;GO:0005385	Membrane;Transmembrane;Transmembrane helix	-	GO:0022857;GO:0042592	1.14519	0.569766	Metal tolerance protein 7	-	IPR002524:Cation efflux protein;IPR027469:Cation efflux transmembrane domain superfamily;IPR027470:Cation efflux protein, cytoplasmic domain;IPR036837:Cation efflux protein, cytoplasmic domain superfamily;	biological_process:GO:0006812:cation transport|molecular_function:GO:0008324:cation transmembrane transporter activity|cellular_component:GO:0016021:integral component of membrane|biological_process:GO:0055085:transmembrane transport;	-	-	-		-	na	6	-	na	-	-	-	Y	-	Y		WBGene00019803	PDB1.1	-	PDB1.1	CELE_PDB1.1		OG0002011	Acey;maker-ANCCEYDFT_Contig546-augustus-gene-0.47 Acey;maker-ANCCEYDFT_Contig8-pred_gff_snap-gene-1.23 Alum;ALUE_0001580001 Alum;ALUE_0001686001 Alum;ALUE_0002113201 Asuu;AgB01_g102 Asuu;AgR005_g086 Bmal;WBGene00225447 Cele;WBGene00018948 Cele;WBGene00019803 Cele;WBGene00019841 Dimm;nDi.2.2.2.g04379 Hcon;HCON_00017030 Hcon;HCON_00075380 Lloa;EN70_8308 Name;NECAME_09467 Name;NECAME_13619 Srat;WBGe…	3	2	3	3	2	1	1	1	1
	AgB01_g103	AFP-1: FMRFamide-like neuropeptides	2523	AFP-1	FMRFamide-like neuropeptides	-	GO:0005576;GO:0071855;GO:0007218;GO:0005615;GO:0031841;GO:0005184	Signal;Secreted;Neuropeptide;Cleavage on pair of basic residues;Repeat;Amidation	-	GO:0005576;GO:0005615;GO:0007165	1.31738	0.638425	FMRFamide-like neuropeptide	-	-	-	-	-	-		Y	0.851	0	-	na	Y	-	SP	Y	Y	-		-	-	-	-	-		OG0025580	Alum;ALUE_0001030201 Asuu;AgB01_g103	0	0	0	1	1	0	0	0	0
	AgB01_g104	-	1014	-	-	-	-	-	-	-	na	na	na	-	-	-	-	-	-		Y	0.558	1	-	na	-	-	-	-	-	-		-	-	-	-	-		OG0045392	Asuu;AgB01_g104	0	0	0	0	1	0	0	0	0
	AgB01_g105	ENDOU: Endoribonuclease XendoU	4939	ENDOU	Endoribonuclease XendoU	-	GO:0016788	Signal	-	GO:0005840;GO:0003735;GO:0006412	1.08868	0.545821	Poly(U)-specific endoribonuclease-like protein (Fragment)	K14648: ENDOU: poly(U)-specific endoribonuclease [EC:3.1.-.-]	IPR018998:EndoU ribonuclease family;IPR037227:Endoribonuclease EndoU-like;	molecular_function:GO:0004521:endoribonuclease activity;	-	-	-		-	na	1	Y	0.704	-	-	-	Y	-	-		WBGene00019779	endu-2	ENDonuclease, poly(U) specific	M60.2	CELE_M60.2		OG0000378	Acey;maker-ANCCEYDFT_Contig388-pred_gff_snap-gene-1.24 Acey;maker-ANCCEYDFT_Contig388-pred_gff_snap-gene-1.8 Acey;maker-ANCCEYDFT_Contig51-pred_gff_snap-gene-4.11 Acey;maker-ANCCEYDFT_Contig51-pred_gff_snap-gene-4.21 Acey;maker-ANCCEYDFT_Contig51-pred_gff_snap-gene-4.5 Acey;maker-ANCCEYDFT_Contig51-pred_gff_snap-gene-5.13 Acey;maker-ANCCEYDFT_Contig51-pred_gff_snap-gene-5.5 Alum;ALUE_0000047601 A…	5	7	4	5	3	1	1	2	1
	AgB01_g106	zic4: Zinc finger protein ZIC 4	4223	zic4	Zinc finger protein ZIC 4	-	GO:0035545;GO:0050767;GO:0007368;GO:0030324;GO:0001077;GO:0014034;GO:0048665;GO:0007610;GO:0060059;GO:0021510;GO:0048703;GO:0001841;GO:0009953;GO:0044782;GO:0050768;GO:0009948;GO:0005654;GO:0009952;GO:0048853;GO:0071910;GO:0021592;GO:0008101;GO:0071907;GO:0021536;GO:0007389;GO:0001205;GO:0031290;GO:0008589;GO:0051091;GO:0007628;GO:0042472;GO:0046872;GO:0060070;GO:0042074;GO:0007366;GO:0030901;GO:…	Heterotaxy;Metal-binding;Differentiation;Cytoplasm;Biotin;DNA-binding;Nucleus;Ubl conjugation;Repressor;Gastrulation;Pair-rule protein;Activator;Zinc;Repeat;Neurogenesis;Zinc-finger;Transcription regulation;Growth factor;Triplet repeat expansion;Transcription;Developmental protein;Phosphoprotein;Disease mutation	-	GO:0009790;GO:0048856;GO:0000902;GO:0008134;GO:0005654;GO:0050877;GO:0030154;GO:0006913;GO:0043167;GO:0001071;GO:0043473;GO:0048646;GO:0007165;GO:0005634;GO:0006605;GO:0007267;GO:0008283	1.17059	0.580303	Zinc finger protein ZIC 3	-	IPR013087:Zinc finger C2H2-type;IPR036236:Zinc finger C2H2 superfamily;	molecular_function:GO:0003676:nucleic acid binding;	-	-	-		-	na	0	Y	0.689	-	Y	NC	Y	-	-		WBGene00004335	ref-2	REgulator of Fusion	C47C12.3	CELE_C47C12.3		OG0000665	Acey;maker-ANCCEYDFT_Contig5-augustus-gene-1.40 Alum;ALUE_0001030501 Asuu;AgB01_g106 Bmal;WBGene00228135 Btau;ENSBTAG00000014749.5 Btau;ENSBTAG00000014751.6 Btau;ENSBTAG00000021413.4 Btau;ENSBTAG00000025246.5 Btau;ENSBTAG00000046271.2 Cele;WBGene00004335 Cele;WBGene00006604 Cele;WBGene00010936 Dimm;nDi.2.2.2.g11051 Dimm;nDi.2.2.2.g11414 Dmel;FBgn0003002 Hcon;HCON_00081680 Hcon;HCON_00169660 Hsap;…	2	1	2	1	1	1	2	0	2
	AgB01_g107	-	3842	-	-	-	-	-	-	-	na	na	na	-	-	-	-	-	-		-	na	0	Y	0.618	-	Y	NC	-	-	-		WBGene00008725	F13A7.7	-	F13A7.7	CELE_F13A7.7		OG0007035	Alum;ALUE_0001030601 Asuu;AgB01_g107 Bmal;WBGene00223586 Bmal;WBGene00269144 Cele;WBGene00008725 Dimm;nDi.2.2.2.g08309 Dimm;nDi.2.2.2.g09896 Hcon;HCON_00193980 Lloa;EN70_4460 Lloa;EN70_4579 Wban;maker-PairedContig_1289-snap-gene-0.6 Wban;maker-PairedContig_1808-snap-gene-0.24 Wban;maker-PairedContig_6182-snap-gene-0.10	0	0	0	1	1	2	3	2	2
	AgB01_g108	Bm8560: Bm8560	1202	Bm8560	Bm8560	-	GO:0004672;GO:0005524;GO:0006468;GO:0016301	Kinase;Transferase	-	GO:0006464;GO:0016301	na	na	na	-	IPR011009:Protein kinase-like domain superfamily;	-	-	-	-		-	na	0	Y	0.721	-	Y	NC	Y	-	-		-	-	-	-	-		OG0007449	Alum;ALUE_0001030701 Alum;ALUE_0002097901 Asuu;AgB01_g108 Asuu;AgB01_g109 Bmal;WBGene00228821 Dimm;nDi.2.2.2.g06550 Dimm;nDi.2.2.2.g11686 Lloa;EN70_10853 Srat;WBGene00262536 Srat;WBGene00262537 Sste;SSTP_0000982200 Wban;snap_masked-PairedContig_2095-processed-gene-0.0	0	0	0	2	2	1	1	1	2
	AgB01_g109	Bm8560: Bm8560	2408	Bm8560	Bm8560	-	GO:0004672;GO:0005524;GO:0006468	Kinase;Transferase	-	GO:0006464;GO:0016301	0.615201	0.158885	Protein kinase domain-containing protein	K04428: MAP3K4: mitogen-activated protein kinase kinase kinase 4 [EC:2.7.11.25]	IPR000719:Protein kinase domain;IPR011009:Protein kinase-like domain superfamily;	molecular_function:GO:0004672:protein kinase activity|molecular_function:GO:0005524:ATP binding|biological_process:GO:0006468:protein phosphorylation;	-	-	-		-	na	0	-	na	-	-	-	Y	-	-		-	-	-	-	-		OG0007449	Alum;ALUE_0001030701 Alum;ALUE_0002097901 Asuu;AgB01_g108 Asuu;AgB01_g109 Bmal;WBGene00228821 Dimm;nDi.2.2.2.g06550 Dimm;nDi.2.2.2.g11686 Lloa;EN70_10853 Srat;WBGene00262536 Srat;WBGene00262537 Sste;SSTP_0000982200 Wban;snap_masked-PairedContig_2095-processed-gene-0.0	0	0	0	2	2	1	1	1	2
	AgB01_g110	CBG07767: Warthog protein 4	4282	CBG07767	Warthog protein 4	-	GO:0016539;GO:0007267;GO:0005615;GO:0009986;GO:0016540;GO:0008233;GO:0005576;GO:0007275;GO:0007367	Protease;Developmental protein;Autocatalytic cleavage;Signal;Cell membrane;Secreted	-	GO:0005623;GO:0051604;GO:0009790;GO:0048856;GO:0005576;GO:0008233;GO:0007267;GO:0005615	0.656236	0.253061	Warthog protein 4	-	-	-	-	-	-		-	na	2	Y	0.649	-	-	-	Y	-	Y		WBGene00006950	wrt-4	-	ZK678.5	ZK678, CELE_ZK678.5		OG0000211	Acey;maker-ANCCEYDFT_Contig191-pred_gff_snap-gene-0.11 Acey;maker-ANCCEYDFT_Contig191-pred_gff_snap-gene-0.13 Acey;maker-ANCCEYDFT_Contig33-augustus-gene-4.32 Acey;maker-ANCCEYDFT_Contig4-augustus-gene-7.22 Acey;maker-ANCCEYDFT_Contig415-augustus-gene-1.33 Alum;ALUE_0000100301 Alum;ALUE_0000800201 Alum;ALUE_0001188701 Alum;ALUE_0001805601 Alum;ALUE_0002047001 Alum;ALUE_0002098001 Alum;ALUE_000221…	2	3	3	8	5	3	2	2	3
	AgB01_g111	accA: Propionyl-CoA carboxylase beta chain, mitochondrial	3066	accA	Propionyl-CoA carboxylase beta chain, mitochondrial	6.4.1.3	GO:0048219;GO:0004658;GO:0005739;GO:0019626;GO:0043001;GO:0006633;GO:0004402;GO:0045335;GO:0000045;GO:0048211;GO:0048280;GO:0006768;GO:0019541;GO:0005759;GO:0042144;GO:0016740;GO:0009317;GO:0009063;GO:0035494;GO:0016874;GO:0003989;GO:0009062	Mitochondrion;Transit peptide;Ligase;Disease mutation;Phosphoprotein;Transferase;Acetylation	Metabolic intermediate metabolism	GO:0006629;GO:0005739;GO:0043234;GO:0005737;GO:0007009;GO:0016874;GO:0044281	2.46372	0.930088	Propionyl Coenzyme A Carboxylase Beta subunit	K01966: PCCB: propionyl-CoA carboxylase beta chain [EC:6.4.1.3 2.1.3.15]	IPR011762:Acetyl-coenzyme A carboxyltransferase, N-terminal;IPR011763:Acetyl-coenzyme A carboxyltransferase, C-terminal;IPR029045:ClpP/crotonase-like domain superfamily;IPR034733:Acetyl-CoA carboxylase;	molecular_function:GO:0016874:ligase activity;	-	-	-		-	na	0	-	na	-	-	-	Y	-	-		-	-	-	-	-		OG0003738	Acey;maker-ANCCEYDFT_Contig16-pred_gff_snap-gene-8.21 Alum;ALUE_0000914601 Alum;ALUE_0001840201 Asuu;AgB01_g111 Asuu;AgB01_g113 Asuu;AgE06_g014 Btau;ENSBTAG00000015221.6 Cele;WBGene00018701 Dimm;nDi.2.2.2.g06276 Hcon;HCON_00167050 Hcon;HCON_00167060 Hcon;HCON_00167070 Hsap;ENSG00000114054.14 Mmus;ENSMUSG00000032527.13 Name;NECAME_09069 Name;NECAME_14465 Oari;ENSOARG00000007925.1 Srat;WBGene002577…	1	1	1	2	3	0	0	0	1
	AgB01_g113	accA: Propionyl-CoA carboxylase beta chain, mitochondrial	4011	accA	Propionyl-CoA carboxylase beta chain, mitochondrial	1.3.1.76;4.1.1.41;6.4.1.3	GO:0003989;GO:0004402;GO:0004492;GO:0004658;GO:0005739;GO:0005759;GO:0006633;GO:0006768;GO:0009062;GO:0009063;GO:0009317;GO:0016740;GO:0016874;GO:0019541;GO:0019626;GO:0043115	Acetylation;Disease mutation;Ligase;Phosphoprotein;Transferase;Transit peptide	Metabolic intermediate metabolism	GO:0005737;GO:0005739;GO:0006629;GO:0016874;GO:0043234;GO:0044281	0.942429	0.480596	Propionyl-CoA carboxylase beta chain, mitochondrial (Fragment)	K01966: PCCB: propionyl-CoA carboxylase beta chain [EC:6.4.1.3 2.1.3.15]	IPR011762:Acetyl-coenzyme A carboxyltransferase, N-terminal;IPR029045:ClpP/crotonase-like domain superfamily;IPR034733:Acetyl-CoA carboxylase;	-	-	-	-		-	na	0	Y	0.868	-	Y	NC	Y	-	-		-	-	-	-	-		OG0003738	Acey;maker-ANCCEYDFT_Contig16-pred_gff_snap-gene-8.21 Alum;ALUE_0000914601 Alum;ALUE_0001840201 Asuu;AgB01_g111 Asuu;AgB01_g113 Asuu;AgE06_g014 Btau;ENSBTAG00000015221.6 Cele;WBGene00018701 Dimm;nDi.2.2.2.g06276 Hcon;HCON_00167050 Hcon;HCON_00167060 Hcon;HCON_00167070 Hsap;ENSG00000114054.14 Mmus;ENSMUSG00000032527.13 Name;NECAME_09069 Name;NECAME_14465 Oari;ENSOARG00000007925.1 Srat;WBGene002577…	1	1	1	2	3	0	0	0	1
	AgB01_g114	-	3680	-	-	-	-	-	-	-	na	na	na	-	IPR015915:Kelch-type beta propeller;	molecular_function:GO:0005515:protein binding;	-	-	-		-	na	0	-	na	-	-	-	-	-	-		WBGene00018702	F52E4.5	-	F52E4.5	CELE_F52E4.5		OG0007745	Acey;maker-ANCCEYDFT_Contig16-pred_gff_fgenesh-gene-8.7 Alum;ALUE_0001229701 Asuu;AgB01_g114 Cele;WBGene00018702 Hcon;HCON_00167040 Name;NECAME_14466 Srat;WBGene00266575 Sste;SSTP_0000348000 Tmur;WBGene00289060 Tsui;D918_01478 Ttri;TTRE_0000020101	1	1	1	1	1	0	0	0	0
	AgB01_g115	-	4745	-	-	-	-	-	-	-	na	na	na	-	-	-	-	-	-		Y	0.661	1	-	na	-	-	-	-	-	-		-	-	-	-	-		OG0025770	Alum;ALUE_0001229901 Asuu;AgB01_g115	0	0	0	1	1	0	0	0	0
	AgB01_g116	MPHOSPH8: M-phase phosphoprotein 8	3988	MPHOSPH8	M-phase phosphoprotein 8	-	GO:0005634	Coiled coil;Nucleus	-	GO:0005634	0.656181	0.252936	M-phase phosphoprotein 8	K21871: MPHOSPH8: M-phase phosphoprotein 8	IPR000953:Chromo/chromo shadow domain;IPR016197:Chromo-like domain superfamily;IPR017984:Chromo domain subgroup;IPR023779:Chromo domain, conserved site;IPR023780:Chromo domain;	-	-	-	-		-	na	0	Y	0.642	-	Y	NC	Y	-	-		WBGene00011636	cec-3	Chromo domain-containing protein cec-3	T09A5.8	eap-1, eap-3, CELE_T09A5.8		OG0000097	Acey;maker-ANCCEYDFT_Contig1071-pred_gff_snap-gene-0.8 Acey;maker-ANCCEYDFT_Contig136-pred_gff_snap-gene-3.5 Acey;maker-ANCCEYDFT_Contig15-pred_gff_fgenesh-gene-10.4 Acey;maker-ANCCEYDFT_Contig17-pred_gff_snap-gene-9.7 Acey;maker-ANCCEYDFT_Contig432-augustus-gene-1.31 Alum;ALUE_0000934701 Alum;ALUE_0001213501 Alum;ALUE_0001230001 Alum;ALUE_0001483301 Alum;ALUE_0001510501 Alum;ALUE_0001785701 Alum…	8	6	6	8	5	2	2	2	3
	AgB01_g118	GNRHR: Gonadotropin-releasing hormone receptor	3018	GNRHR	Gonadotropin-releasing hormone receptor	-	GO:0004930;GO:0016021	Membrane;Receptor;Transmembrane helix;Transmembrane	-	GO:0004871	0.722407	0.373654	Gonadotropin-releasing hormone receptor	-	IPR000276:G protein-coupled receptor, rhodopsin-like;IPR017452:GPCR, rhodopsin-like, 7TM;	molecular_function:GO:0004930:G protein-coupled receptor activity|biological_process:GO:0007186:G protein-coupled receptor signaling pathway|cellular_component:GO:0016021:integral component of membrane;cellular_component:GO:0016021:integral component of membrane;	-	-	-		-	na	7	Y	0.792	-	-	-	Y	-	Y		-	-	-	-	-		OG0021379	Alum;ALUE_0001663001 Asuu;AgB01_g118 Asuu;AgR076X_g003	0	0	0	1	2	0	0	0	0
	AgB01_g119	HRH1: Histamine H1 receptor	680	HRH1	Histamine H1 receptor	-	GO:0004930;GO:0016021	G-protein coupled receptor;Receptor;Transducer	-	GO:0004871	na	na	na	K04149: HRH1: histamine receptor H1	IPR000276:G protein-coupled receptor, rhodopsin-like;IPR017452:GPCR, rhodopsin-like, 7TM;	molecular_function:GO:0004930:G protein-coupled receptor activity|biological_process:GO:0007186:G protein-coupled receptor signaling pathway|cellular_component:GO:0016021:integral component of membrane;cellular_component:GO:0016021:integral component of membrane;	-	-	-		-	na	2	-	na	-	-	-	Y	-	Y		-	-	-	-	-		OG0017250	Alum;ALUE_0001659401 Alum;ALUE_0001659501 Asuu;AgB01_g119 Asuu;AgB01_g120 Hcon;HCON_00168380	0	0	0	2	2	0	0	0	0
	AgB01_g120	HRH1: Histamine H1 receptor	1319	HRH1	Histamine H1 receptor	-	GO:0004930;GO:0016021	Transmembrane helix;Transmembrane;Membrane;Receptor;Transducer;G-protein coupled receptor	-	GO:0004871	na	na	na	K04138: ADRA2A: adrenergic receptor alpha-2A	IPR000276:G protein-coupled receptor, rhodopsin-like;IPR017452:GPCR, rhodopsin-like, 7TM;	molecular_function:GO:0004930:G protein-coupled receptor activity|biological_process:GO:0007186:G protein-coupled receptor signaling pathway|cellular_component:GO:0016021:integral component of membrane;cellular_component:GO:0016021:integral component of membrane;	-	-	-		-	na	2	-	na	-	-	-	Y	-	Y		-	-	-	-	-		OG0017250	Alum;ALUE_0001659401 Alum;ALUE_0001659501 Asuu;AgB01_g119 Asuu;AgB01_g120 Hcon;HCON_00168380	0	0	0	2	2	0	0	0	0
	AgB01_g121	CBG22805: Protein CBG22805	2265	CBG22805	Protein CBG22805	-	-	Signal	-	-	na	na	na	-	-	-	-	-	-		-	na	0	Y	0.699	-	Y	NC	Y	-	-		WBGene00017569	F18E9.3	-	F18E9.3	CELE_F18E9.3		OG0008410	Alum;ALUE_0001432501 Asuu;AgB01_g121 Bmal;WBGene00223700 Cele;WBGene00017569 Dimm;nDi.2.2.2.g03957 Hcon;HCON_00168370 Lloa;EN70_4788 Lloa;EN70_4789 Lloa;EN70_82 Wban;snap_masked-PairedContig_2848-processed-gene-0.0	0	0	0	1	1	1	1	3	1
	AgB01_g122	-	603	-	-	-	GO:0008270	Zinc;Zinc-finger	-	GO:0043167	na	na	na	-	-	-	-	-	-		-	na	0	Y	0.839	-	Y	NC	-	-	-		-	-	-	-	-		OG0021247	Alum;ALUE_0000852301 Asuu;AgB01_g122 Asuu;AgB13X_g041	0	0	0	1	2	0	0	0	0
	AgB01_g123	ASU_02755: Nuclear hormone receptor family member nhr-136	6120	ASU_02755	Nuclear hormone receptor family member nhr-136	-	GO:0043565;GO:0008270;GO:0006351;GO:0003700;GO:0043401;GO:0003707;GO:0005634	Metal-binding;Receptor;DNA-binding;Nucleus;Zinc;Zinc-finger;Transcription regulation;Transcription	-	GO:0003677;GO:0034641;GO:0004871;GO:0043167;GO:0009058;GO:0001071;GO:0007165;GO:0005634	0.729449	0.377241	Nuclear hormone receptor family member nhr-136	-	IPR000536:Nuclear hormone receptor, ligand-binding domain;IPR001628:Zinc finger, nuclear hormone receptor-type;IPR013088:Zinc finger, NHR/GATA-type;IPR035500:Nuclear hormone receptor-like domain superfamily;	molecular_function:GO:0003700:DNA-binding transcription factor activity|cellular_component:GO:0005634:nucleus|biological_process:GO:0006355:regulation of transcription, DNA-templated|molecular_function:GO:0008270:zinc ion binding|molecular_function:GO:0043565:sequence-specific DNA binding;biological_process:GO:0006355:regulation of transcription, DNA-templated|molecular_function:GO:0008270:zinc i…	-	-	-		-	na	0	-	na	-	-	-	Y	-	-		-	-	-	-	-		OG0002391	Alum;ALUE_0000027701 Alum;ALUE_0001464201 Alum;ALUE_0001566401 Alum;ALUE_0001920701 Asuu;AgB01_g123 Asuu;AgB01_g124 Asuu;AgB01_g125 Cele;WBGene00003650 Cele;WBGene00003683 Cele;WBGene00003706 Cele;WBGene00003719 Cele;WBGene00008221 Cele;WBGene00015395 Cele;WBGene00015396 Cele;WBGene00015397 Cele;WBGene00015705 Cele;WBGene00016975 Cele;WBGene00017198 Cele;WBGene00017367 Cele;WBGene00017787 Cele;WB…	0	0	0	4	3	0	0	0	0
	AgB01_g124	nhr-136: Nuclear hormone receptor family member nhr-136	2199	nhr-136	Nuclear hormone receptor family member nhr-136	-	GO:0003700;GO:0003707;GO:0005634;GO:0006351;GO:0008270;GO:0043401;GO:0043565	DNA-binding;Metal-binding;Nucleus;Receptor;Transcription;Transcription regulation;Zinc;Zinc-finger	-	GO:0001071;GO:0003677;GO:0004871;GO:0005634;GO:0007165;GO:0034641;GO:0043167	na	na	na	K08551: ESR2: estrogen receptor beta	IPR001628:Zinc finger, nuclear hormone receptor-type;IPR013088:Zinc finger, NHR/GATA-type;	molecular_function:GO:0003700:DNA-binding transcription factor activity|cellular_component:GO:0005634:nucleus|biological_process:GO:0006355:regulation of transcription, DNA-templated|molecular_function:GO:0008270:zinc ion binding|molecular_function:GO:0043565:sequence-specific DNA binding;biological_process:GO:0006355:regulation of transcription, DNA-templated|molecular_function:GO:0008270:zinc i…	-	-	-		-	na	0	Y	0.916	-	Y	NC	Y	-	-		-	-	-	-	-		OG0002391	Alum;ALUE_0000027701 Alum;ALUE_0001464201 Alum;ALUE_0001566401 Alum;ALUE_0001920701 Asuu;AgB01_g123 Asuu;AgB01_g124 Asuu;AgB01_g125 Cele;WBGene00003650 Cele;WBGene00003683 Cele;WBGene00003706 Cele;WBGene00003719 Cele;WBGene00008221 Cele;WBGene00015395 Cele;WBGene00015396 Cele;WBGene00015397 Cele;WBGene00015705 Cele;WBGene00016975 Cele;WBGene00017198 Cele;WBGene00017367 Cele;WBGene00017787 Cele;WB…	0	0	0	4	3	0	0	0	0
	AgB01_g125	nhr-136: Nuclear hormone receptor family member nhr-154	4961	nhr-136	Nuclear hormone receptor family member nhr-154	-	GO:0008270;GO:0003707;GO:0003700;GO:0043401;GO:0016021;GO:0006351;GO:0005634;GO:0043565	Membrane;DNA-binding;Nucleus;Receptor;Transmembrane helix;Transmembrane;Metal-binding;Transcription;Zinc-finger;Transcription regulation;Zinc	-	GO:0043167;GO:0009058;GO:0001071;GO:0007165;GO:0005634;GO:0003677;GO:0034641;GO:0004871	2.66128	0.951294	Nuclear hormone receptor family member	-	IPR000536:Nuclear hormone receptor, ligand-binding domain;IPR001628:Zinc finger, nuclear hormone receptor-type;IPR013088:Zinc finger, NHR/GATA-type;IPR035500:Nuclear hormone receptor-like domain superfamily;	molecular_function:GO:0003700:DNA-binding transcription factor activity|cellular_component:GO:0005634:nucleus|biological_process:GO:0006355:regulation of transcription, DNA-templated|molecular_function:GO:0008270:zinc ion binding|molecular_function:GO:0043565:sequence-specific DNA binding;biological_process:GO:0006355:regulation of transcription, DNA-templated|molecular_function:GO:0008270:zinc i…	-	-	-		-	na	0	-	na	-	-	-	Y	-	-		WBGene00016975	nhr-173	Nuclear Hormone Receptor family	C56E10.1	CELE_C56E10.1		OG0002391	Alum;ALUE_0000027701 Alum;ALUE_0001464201 Alum;ALUE_0001566401 Alum;ALUE_0001920701 Asuu;AgB01_g123 Asuu;AgB01_g124 Asuu;AgB01_g125 Cele;WBGene00003650 Cele;WBGene00003683 Cele;WBGene00003706 Cele;WBGene00003719 Cele;WBGene00008221 Cele;WBGene00015395 Cele;WBGene00015396 Cele;WBGene00015397 Cele;WBGene00015705 Cele;WBGene00016975 Cele;WBGene00017198 Cele;WBGene00017367 Cele;WBGene00017787 Cele;WB…	0	0	0	4	3	0	0	0	0
	AgB01_g126	Y48A6B.9: Putative trans-2-enoyl-CoA reductase 2, mitochondrial	453	Y48A6B.9	Putative trans-2-enoyl-CoA reductase 2, mitochondrial	-	GO:0008270;GO:0016491	-	-	GO:0016491;GO:0043167	na	na	na	-	IPR011032:GroES-like superfamily;IPR013154:Alcohol dehydrogenase, N-terminal;	biological_process:GO:0055114:oxidation-reduction process;	-	-	-		-	na	0	-	na	-	-	-	Y	-	-		-	-	-	-	-		OG0001444	Alum;ALUE_0000148701 Alum;ALUE_0001090501 Alum;ALUE_0001344101 Alum;ALUE_0001756601 Alum;ALUE_0001756701 Asuu;AgB01_g126 Asuu;AgR009X_g343 Asuu;AgR009X_g344 Asuu;AgR012_g259 Asuu;AgR012_g260 Bmal;WBGene00233915 Btau;ENSBTAG00000017253.6 Cele;WBGene00012375 Cele;WBGene00012970 Dimm;nDi.2.2.2.g04009 Dmel;FBgn0033883 Hcon;HCON_00059110 Hsap;ENSG00000116353.16 Lloa;EN70_11648 Mmus;ENSMUSG00000028910.…	2	3	2	5	5	1	2	1	1
	AgB01_g127	rol-8: Cuticle collagen 6	3094	rol-8	Cuticle collagen 6	-	GO:0031965;GO:0016021;GO:0006672;GO:0042302;GO:0005581;GO:0034399;GO:0008139;GO:0004842;GO:0016811;GO:0022857;GO:0005856;GO:0006607;GO:0000059;GO:0005578;GO:0006610;GO:0000060	Cuticle;Repeat;Cytoskeleton;Collagen;Transmembrane;Transmembrane helix;Membrane;Extracellular matrix	-	GO:0005578;GO:0043234;GO:0005198	1.37575	0.660228	Collagen and Col cuticle N domain containing prot ein	-	IPR002486:Nematode cuticle collagen, N-terminal;IPR008160:Collagen triple helix repeat;	molecular_function:GO:0042302:structural constituent of cuticle;	-	-	-		-	na	1	-	na	-	-	-	Y	-	-		-	-	-	-	-		OG0000348	Acey;maker-ANCCEYDFT_Contig283-pred_gff_fgenesh-gene-0.1 Acey;maker-ANCCEYDFT_Contig519-pred_gff_fgenesh-gene-1.5 Acey;maker-ANCCEYDFT_Contig99-pred_gff_fgenesh-gene-3.1 Alum;ALUE_0000380801 Alum;ALUE_0000380901 Alum;ALUE_0000524801 Alum;ALUE_0000960501 Alum;ALUE_0001464301 Alum;ALUE_0002167101 Asuu;AgB01_g127 Asuu;AgB09X_g095 Asuu;AgB09X_g096 Asuu;AgR006_g285 Asuu;AgR014X_g057 Bmal;WBGene0022417…	3	2	2	6	5	5	5	5	5
	AgB01_g128	Bm1324: Bm1324	801	Bm1324	Bm1324	-	GO:0016021	Membrane;Transmembrane;Transmembrane helix	-	-	na	na	na	-	-	-	-	-	-		-	na	0	Y	0.89	-	Y	NC	Y	-	-		-	-	-	-	-		OG0008915	Alum;ALUE_0001464501 Asuu;AgB01_g128 Bmal;WBGene00221585 Cele;WBGene00045468 Dimm;nDi.2.2.2.g03283 Hcon;HCON_00056770 Hcon;HCON_00153210 Wban;maker-PairedContig_1484-snap-gene-0.7 Wban;maker-PairedContig_2286-snap-gene-0.5	0	0	0	1	1	1	2	0	1
	AgB01_g129	ASU_02762: -	392	ASU_02762	-	-	-	Signal	-	-	na	na	na	-	-	-	-	-	-		Y	0.975	1	-	na	-	-	-	Y	-	-		-	-	-	-	-		OG0025839	Alum;ALUE_0001313501 Asuu;AgB01_g129	0	0	0	1	1	0	0	0	0
	AgB01_g130	CBG07402: Neuroligin-1	3880	CBG07402	Neuroligin-1	-	GO:0004104;GO:0005615;GO:0007155;GO:0016021;GO:0030424;GO:0030425;GO:0045202;GO:0046929	Cell adhesion;Glycoprotein;Membrane;Signal;Transmembrane;Transmembrane helix	-	GO:0005615;GO:0005623;GO:0007155;GO:0007267	0.945074	0.481818	Neuroligin-1 (inferred by orthology to a C. elegans protein)	K07378: NLGN: neuroligin	IPR002018:Carboxylesterase, type B;IPR029058:Alpha/Beta hydrolase fold;	-	S09X	S	MER0033236; neuroligin 4, Y-linked (Homo sapiens) [S09.989]#S09X#{peptidase unit 137-510}~source NLGY_HUMAN~		-	na	1	-	na	-	-	-	Y	-	-		WBGene00006412	nlg-1	Neuroligin-1	C40C9.5	tag-27, cest-14, CELE_C40C9.5		OG0000631	Acey;maker-ANCCEYDFT_Contig52-pred_gff_snap-gene-1.15 Alum;ALUE_0001313601 Asuu;AgB01_g130 Asuu;AgB01_g132 Bmal;WBGene00231980 Btau;ENSBTAG00000007708.6 Btau;ENSBTAG00000020252.6 Btau;ENSBTAG00000027841.5 Btau;ENSBTAG00000031891.4 Cele;WBGene00006412 Dimm;nDi.2.2.2.g09628 Dimm;nDi.2.2.2.g11413 Dmel;FBgn0031866 Dmel;FBgn0051146 Dmel;FBgn0083963 Dmel;FBgn0083975 Hcon;HCON_00186230 Hsap;ENSG00000146…	2	3	1	1	2	1	1	1	2
	AgB01_g131	nlg-1: Neuroligin-1	281	nlg-1	Neuroligin-1	-	GO:0016021	Membrane;Transmembrane;Transmembrane helix	-	-	na	na	na	-	IPR002018:Carboxylesterase, type B;	-	-	-	-		-	na	0	-	na	-	-	-	Y	-	-		-	-	-	-	-		OG0045393	Asuu;AgB01_g131	0	0	0	0	1	0	0	0	0
	AgB01_g132	Nlg1: Neuroligin-1	830	Nlg1	Neuroligin-1	3.1.1.-;3.1.1.1	GO:0004104;GO:0005615;GO:0007155;GO:0007528;GO:0016021;GO:0016787;GO:0030424;GO:0030425;GO:0031594;GO:0042043;GO:0045202;GO:0046929;GO:0051124;GO:0052689	Cell adhesion;Glycoprotein;Hydrolase;Membrane;Signal;Transmembrane;Transmembrane helix	-	GO:0005615;GO:0007155;GO:0007267;GO:0022607;GO:0040007;GO:0048856	0.623582	0.17812	COesterase domain-containing protein	K07378: NLGN: neuroligin	IPR002018:Carboxylesterase, type B;IPR029058:Alpha/Beta hydrolase fold;	-	S09X	S	MER0033236; neuroligin 4, Y-linked (Homo sapiens) [S09.989]#S09X#{peptidase unit 137-510}~source NLGY_HUMAN~		Y	0.932	1	-	na	-	-	-	Y	-	-		-	-	-	-	-		OG0000631	Acey;maker-ANCCEYDFT_Contig52-pred_gff_snap-gene-1.15 Alum;ALUE_0001313601 Asuu;AgB01_g130 Asuu;AgB01_g132 Bmal;WBGene00231980 Btau;ENSBTAG00000007708.6 Btau;ENSBTAG00000020252.6 Btau;ENSBTAG00000027841.5 Btau;ENSBTAG00000031891.4 Cele;WBGene00006412 Dimm;nDi.2.2.2.g09628 Dimm;nDi.2.2.2.g11413 Dmel;FBgn0031866 Dmel;FBgn0051146 Dmel;FBgn0083963 Dmel;FBgn0083975 Hcon;HCON_00186230 Hsap;ENSG00000146…	2	3	1	1	2	1	1	1	2
	AgB01_g133	dpy-5: Cuticle collagen dpy-5	2059	dpy-5	Cuticle collagen dpy-5	-	GO:0040002;GO:0060111;GO:0005581;GO:0042302;GO:0016021;GO:0060107	Collagen;Cuticle;Transmembrane;Transmembrane helix;Membrane	-	GO:0005198;GO:0043234;GO:0005578	0.980717	0.498124	Cuticle collagen dpy-5	-	IPR002486:Nematode cuticle collagen, N-terminal;IPR008160:Collagen triple helix repeat;	molecular_function:GO:0042302:structural constituent of cuticle;	-	-	-		-	na	1	-	na	-	-	-	Y	-	-		-	-	-	-	-		OG0000575	Acey;maker-ANCCEYDFT_Contig115-pred_gff_snap-gene-3.10 Acey;maker-ANCCEYDFT_Contig21-pred_gff_fgenesh-gene-8.3 Acey;maker-ANCCEYDFT_Contig359-pred_gff_fgenesh-gene-2.1 Alum;ALUE_0000475801 Alum;ALUE_0000971601 Alum;ALUE_0001035701 Alum;ALUE_0001242801 Alum;ALUE_0001694401 Alum;ALUE_0001909201 Asuu;AgB01_g133 Asuu;AgB01_g551 Asuu;AgR004_g290 Asuu;AgR008_g061 Asuu;AgR010_g127 Asuu;AgR018X_g103 Bmal…	1	1	1	6	6	3	4	2	3
	AgB01_g134	-	18514	-	-	-	-	-	-	-	na	na	na	-	-	-	-	-	-		-	na	0	-	na	-	-	-	-	-	-		-	-	-	-	-		OG0045394	Asuu;AgB01_g134	0	0	0	0	1	0	0	0	0
	AgB01_g135	-	1136	-	-	-	-	Coiled coil	-	-	na	na	na	-	-	-	-	-	-		-	na	0	Y	0.761	-	Y	NC	-	-	-		-	-	-	-	-		OG0045395	Asuu;AgB01_g135	0	0	0	0	1	0	0	0	0
	AgB01_g136	-	40239	-	-	-	-	-	-	-	na	na	na	-	-	-	-	-	-		-	na	0	Y	0.892	-	Y	NC	-	-	-		WBGene00003616	nhr-17	-	C02B4.2	CELE_C02B4.2		OG0045396	Asuu;AgB01_g136	0	0	0	0	1	0	0	0	0
	AgB01_g137	-	987	-	-	-	-	-	-	-	na	na	na	-	-	-	-	-	-		-	na	0	Y	0.833	-	Y	NC	-	-	-		-	-	-	-	-		OG0025837	Alum;ALUE_0001312101 Asuu;AgB01_g137	0	0	0	1	1	0	0	0	0
	AgB01_g138	MRPS18B: 28S ribosomal protein S18b, mitochondrial	2324	MRPS18B	28S ribosomal protein S18b, mitochondrial	-	GO:0005840;GO:0006886;GO:0030131;GO:0003735;GO:0005739;GO:0016192;GO:0006412;GO:0005763;GO:0032543	Ribonucleoprotein;Transport;Ribosomal protein;Protein transport	-	GO:0006412;GO:0016192;GO:0007005;GO:0003735;GO:0005840	1.57947	0.730474	28S ribosomal protein S18b, mitochondrial (inferred by orthology to a human protein)	K16174: MRPS18B: small subunit ribosomal protein S18b, mitochondrial	IPR001648:Ribosomal protein S18;IPR036870:Ribosomal protein S18 superfamily;	molecular_function:GO:0003735:structural constituent of ribosome|cellular_component:GO:0005622:intracellular|cellular_component:GO:0005840:ribosome|biological_process:GO:0006412:translation;	-	-	-		-	na	0	Y	0.813	-	Y	NC	Y	-	-		WBGene00011759	mrps-18B	Mitochondrial Ribosomal Protein, Small	T13H5.5	CELE_T13H5.5		OG0002959	Alum;ALUE_0001312201 Asuu;AgB01_g138 Bmal;WBGene00226039 Btau;ENSBTAG00000006936.4 Cele;WBGene00011759 Dimm;nDi.2.2.2.g08130 Dmel;FBgn0032849 Hcon;HCON_00166230 Hsap;ENSG00000203624.10 Hsap;ENSG00000204568.12 Hsap;ENSG00000223775.8 Hsap;ENSG00000226111.8 Hsap;ENSG00000227420.8 Hsap;ENSG00000229861.8 Hsap;ENSG00000233813.8 Lloa;EN70_9011 Lloa;EN70_9013 Mmus;ENSMUSG00000024436.16 Oari;ENSOARG000000…	1	0	1	1	1	1	1	2	1
	AgB01_g139	prp1: Pre-mRNA-processing factor 6	3354	prp1	Pre-mRNA-processing factor 6	-	GO:0071011;GO:0045292;GO:0000375;GO:0008380;GO:0016607;GO:0044822;GO:0000398;GO:0043021;GO:0005654;GO:0015030;GO:0016020;GO:0022008;GO:0005681;GO:2000630;GO:0000381;GO:2000636;GO:0046540;GO:0071013;GO:0005634;GO:0005682;GO:0006403;GO:0045944;GO:0030532;GO:0080188;GO:0009409;GO:0050681;GO:0000245;GO:0003713;GO:0009845;GO:0000244	TPR repeat;Ubl conjugation pathway;mRNA splicing;mRNA processing;Spliceosome;Isopeptide bond;Nucleus;Repeat;Retinitis pigmentosa;Coiled coil;Disease mutation;Phosphoprotein	-	GO:0000988;GO:0005634;GO:0006397;GO:0005654;GO:0022618;GO:0048856	1.53079	0.714516	Pre-mRNA-splicing factor prp1 (Fragment)	K12855: PRPF6: pre-mRNA-processing factor 6	IPR003107:HAT (Half-A-TPR) repeat;IPR011990:Tetratricopeptide-like helical domain superfamily;IPR013026:Tetratricopeptide repeat-containing domain;IPR019734:Tetratricopeptide repeat;	molecular_function:GO:0005515:protein binding;biological_process:GO:0006396:RNA processing;	-	-	-		-	na	0	Y	0.684	-	Y	NC	Y	-	-		-	-	-	-	-		OG0003009	Acey;maker-ANCCEYDFT_Contig26-pred_gff_snap-gene-1.19 Alum;ALUE_0001312301 Asuu;AgB01_g139 Asuu;AgB01_g140 Bmal;WBGene00233996 Btau;ENSBTAG00000011656.3 Cele;WBGene00013343 Dimm;nDi.2.2.2.g08129 Dmel;FBgn0036828 Hcon;HCON_00037850 Hsap;ENSG00000101161.8 Lloa;EN70_9010 Lloa;EN70_9012 Mmus;ENSMUSG00000002455.14 Name;NECAME_17215 Oari;ENSOARG00000008776.1 Scer;YBR055C Srat;WBGene00257960 Sscr;ENSSSC…	2	1	1	1	2	1	1	2	1
	AgB01_g140	PRP6: PRP6	3200	PRP6	PRP6	-	GO:0046540;GO:2000636;GO:0000381;GO:2000630;GO:0005681;GO:0022008;GO:0016020;GO:0015030;GO:0005654;GO:0043021;GO:0000398;GO:0044822;GO:0016607;GO:0008380;GO:0000375;GO:0045292;GO:0071011;GO:0000244;GO:0009845;GO:0003713;GO:0000245;GO:0050681;GO:0009409;GO:0080188;GO:0030532;GO:0006403;GO:0045944;GO:0005682;GO:0005634;GO:0071013	Phosphoprotein;Disease mutation;Repeat;Retinitis pigmentosa;Coiled coil;Spliceosome;Isopeptide bond;Nucleus;Ubl conjugation pathway;TPR repeat;mRNA processing;mRNA splicing	-	GO:0006397;GO:0005634;GO:0000988;GO:0003723;GO:0048856;GO:0022618;GO:0005654	1.10642	0.553413	Pre-mRNA-processing factor 6	K12855: PRPF6: pre-mRNA-processing factor 6	IPR003107:HAT (Half-A-TPR) repeat;IPR010491:PRP1 splicing factor, N-terminal;IPR011990:Tetratricopeptide-like helical domain superfamily;	biological_process:GO:0000398:mRNA splicing, via spliceosome|cellular_component:GO:0005634:nucleus;molecular_function:GO:0005515:protein binding;biological_process:GO:0006396:RNA processing;	-	-	-		-	na	0	-	na	-	-	-	Y	-	-		WBGene00013343	prp-6	Yeast PRP (Splicing factor) related	Y59A8B.6	Y59A8B.o, Y59A8B.o, Y59A8C.a, Y59A8C.a, CELE_Y59A8B.6		OG0003009	Acey;maker-ANCCEYDFT_Contig26-pred_gff_snap-gene-1.19 Alum;ALUE_0001312301 Asuu;AgB01_g139 Asuu;AgB01_g140 Bmal;WBGene00233996 Btau;ENSBTAG00000011656.3 Cele;WBGene00013343 Dimm;nDi.2.2.2.g08129 Dmel;FBgn0036828 Hcon;HCON_00037850 Hsap;ENSG00000101161.8 Lloa;EN70_9010 Lloa;EN70_9012 Mmus;ENSMUSG00000002455.14 Name;NECAME_17215 Oari;ENSOARG00000008776.1 Scer;YBR055C Srat;WBGene00257960 Sscr;ENSSSC…	2	1	1	1	2	1	1	2	1
	AgB01_g142	v1g149495: Guanylate cyclase	6900	v1g149495	Guanylate cyclase	4.6.1.2	GO:0042562;GO:0005524;GO:1900194;GO:0005622;GO:0006935;GO:0004672;GO:0005525;GO:0046873;GO:0010035;GO:0005886;GO:0007168;GO:0016849;GO:0043235;GO:0008074;GO:0035864;GO:0006182;GO:0010446;GO:0004383;GO:0044702;GO:0016941;GO:1904640;GO:0000166;GO:0060348;GO:0010226;GO:0035556;GO:0005929;GO:0004713;GO:0016021;GO:0060038;GO:0042803;GO:0007165;GO:0032026;GO:0022900;GO:0050850;GO:0051447;GO:0008306;GO:…	Chemotaxis;Coiled coil;cGMP biosynthesis;Glycoprotein;GTP-binding;Transmembrane helix;Transmembrane;Nucleotide-binding;Membrane;Receptor;Lyase	-	GO:0005622;GO:0016301;GO:0043234;GO:0034641;GO:0040011;GO:0005886;GO:0044281;GO:0016829;GO:0007165;GO:0005829;GO:0009058	0.725764	0.375365	Guanylate cyclase receptor-type gcy-1	K12323: ANPRA: atrial natriuretic peptide receptor A [EC:4.6.1.2]	IPR000719:Protein kinase domain;IPR001054:Adenylyl cyclase class-3/4/guanylyl cyclase;IPR001245:Serine-threonine/tyrosine-protein kinase, catalytic domain;IPR011009:Protein kinase-like domain superfamily;IPR011645:Haem NO binding associated;IPR018297:Adenylyl cyclase class-4/guanylyl cyclase, conserved site;IPR028082:Periplasmic binding protein-like I;IPR029787:Nucleotide cyclase;	molecular_function:GO:0004383:guanylate cyclase activity|biological_process:GO:0006182:cGMP biosynthetic process;molecular_function:GO:0004672:protein kinase activity|molecular_function:GO:0005524:ATP binding|biological_process:GO:0006468:protein phosphorylation;molecular_function:GO:0004672:protein kinase activity|biological_process:GO:0006468:protein phosphorylation;biological_process:GO:000919…	-	-	-		-	na	0	Y	0.617	-	Y	NC	Y	-	-		-	-	-	-	-		OG0000245	Acey;maker-ANCCEYDFT_Contig120-augustus-gene-2.27 Acey;maker-ANCCEYDFT_Contig1206-pred_gff_snap-gene-0.5 Acey;maker-ANCCEYDFT_Contig13-pred_gff_snap-gene-11.24 Acey;maker-ANCCEYDFT_Contig170-pred_gff_snap-gene-3.31 Acey;maker-ANCCEYDFT_Contig192-pred_gff_snap-gene-1.3 Acey;maker-ANCCEYDFT_Contig192-pred_gff_snap-gene-1.9 Acey;maker-ANCCEYDFT_Contig235-pred_gff_snap-gene-2.8 Acey;maker-ANCCEYDFT_C…	1	2	1	5	5	0	0	0	1
	AgB01_g143	-	360	-	-	-	-	-	-	-	na	na	na	-	-	-	-	-	-		-	na	0	-	na	-	-	-	-	-	-		-	-	-	-	-		OG0045397	Asuu;AgB01_g143	0	0	0	0	1	0	0	0	0
	AgB01_g144	Atf6b: Cyclic AMP-dependent transcription factor ATF-6 beta	3491	Atf6b	Cyclic AMP-dependent transcription factor ATF-6 beta	-	GO:0003700;GO:0043565	Coiled coil	-	GO:0003677;GO:0001071	1.22915	0.604055	Cyclic AMP-dependent transcription factor ATF-6 alpha	-	IPR004827:Basic-leucine zipper domain;	molecular_function:GO:0003700:DNA-binding transcription factor activity|biological_process:GO:0006355:regulation of transcription, DNA-templated;	-	-	-		-	na	0	-	na	-	-	-	Y	-	-		WBGene00000222	atf-6	ATF (cAMP-dependent transcription factor) family	F45E6.2	CELE_F45E6.2		OG0007824	Alum;ALUE_0000111601 Alum;ALUE_0001980001 Asuu;AgB01_g144 Bmal;WBGene00228680 Cele;WBGene00000222 Dimm;nDi.2.2.2.g08431 Lloa;EN70_10568 Wban;maker-PairedContig_1776-snap-gene-0.17 Wban;maker-PairedContig_3894-snap-gene-0.6 Wban;maker-PairedContig_3894-snap-gene-0.7 Wban;maker-PairedContig_3894-snap-gene-0.8	0	0	0	2	1	1	4	1	1
	AgB01_g145	cyb5: Cytochrome b5	3709	cyb5	Cytochrome b5	1.7.1.1	GO:0016020;GO:0055114;GO:0043231;GO:0070062;GO:0005739;GO:0009055;GO:0045610;GO:0005741;GO:0004768;GO:0019852;GO:0046872;GO:0005811;GO:0009703;GO:0012505;GO:0048471;GO:0004033;GO:0019899;GO:0046686;GO:0005789;GO:0016021;GO:0071466;GO:0035206;GO:0006631;GO:0020037;GO:0006506	Microsome;Acetylation;Iron;Metal-binding;Electron transport;Transmembrane;Endoplasmic reticulum;Transmembrane helix;Membrane;Heme;Transport	-	GO:0005576;GO:0005739;GO:0002376;GO:0005623;GO:0005622;GO:0005811;GO:0019899;GO:0008283;GO:0043226;GO:0005783;GO:0030154;GO:0043167	0.943853	0.481254	Cytochrome b5 (inferred by orthology to a D. melanogaster protein)	K23490: CYB5: cytochrome b5	IPR001199:Cytochrome b5-like heme/steroid binding domain;IPR018506:Cytochrome b5, heme-binding site;IPR036400:Cytochrome b5-like heme/steroid binding domain superfamily;	molecular_function:GO:0020037:heme binding;	-	-	-		-	na	1	-	na	-	-	-	Y	-	-		WBGene00007848	cytb-5.1	YTochrome B	C31E10.7	cytochrome b5, CELE_C31E10.7		OG0000499	Acey;maker-ANCCEYDFT_Contig302-pred_gff_snap-gene-2.17 Acey;maker-ANCCEYDFT_Contig56-augustus-gene-3.29 Acey;maker-ANCCEYDFT_Contig94-pred_gff_snap-gene-5.30 Alum;ALUE_0001488101 Alum;ALUE_0001973901 Alum;ALUE_0002199201 Asuu;AgB01_g145 Asuu;AgB20_g056 Asuu;AgR001_g118 Bmal;WBGene00222758 Bmal;WBGene00226395 Btau;ENSBTAG00000002412.5 Btau;ENSBTAG00000012012.6 Cele;WBGene00007848 Cele;WBGene000102…	1	1	1	3	3	2	3	2	2
	AgB01_g146	memb-1: Golgi SNAP receptor complex member 2 homolog memb-1	1578	memb-1	Golgi SNAP receptor complex member 2 homolog memb-1	-	GO:0006888;GO:0061025;GO:0006623;GO:0042147;GO:0006891;GO:0000139;GO:0048280;GO:0005484;GO:0006896;GO:0005829;GO:0031902;GO:0016021;GO:0006810;GO:0005789;GO:0012507;GO:0031201;GO:0000149;GO:0005794	Protein transport;Transport;Receptor;Membrane;Transmembrane;Transmembrane helix;Golgi apparatus	-	GO:0043234;GO:0016023;GO:0005737;GO:0061024;GO:0006810;GO:0006605;GO:0005783;GO:0007034;GO:0005829;GO:0005768;GO:0005794;GO:0016192	1.29448	0.629669	Golgi SNAP receptor complex member 2	K08496: GOSR2: golgi SNAP receptor complex member 2	IPR027027:GOSR2/Membrin/Bos1;	molecular_function:GO:0005484:SNAP receptor activity|cellular_component:GO:0005794:Golgi apparatus|biological_process:GO:0016192:vesicle-mediated transport;	-	-	-		-	na	1	Y	0.791	-	-	-	Y	-	-		WBGene00007128	memb-1	Golgi SNAP receptor complex member 2 homolog memb-1	B0272.2	gosr-2.1, CELE_B0272.2		OG0002781	Acey;maker-ANCCEYDFT_Contig37-pred_gff_snap-gene-8.30 Alum;ALUE_0000110601 Alum;ALUE_0001974001 Asuu;AgB01_g146 Bmal;WBGene00221990 Btau;ENSBTAG00000015958.5 Cele;WBGene00007128 Cele;WBGene00019757 Dimm;nDi.2.2.2.g00943 Dmel;FBgn0260856 Hcon;HCON_00013230 Hsap;ENSG00000108433.16 Hsap;ENSG00000262633.2 Lloa;EN70_8809 Mmus;ENSMUSG00000020946.13 Name;NECAME_02760 Oari;ENSOARG00000010725.1 Srat;WBGen…	2	1	1	2	1	1	2	1	1
	AgB01_g147	PAPPA: Pappalysin-1	2769	PAPPA	Pappalysin-1	-	GO:0008237;GO:0008270	Disulfide bond	-	GO:0043167;GO:0008233	1.12951	0.563191	Pappalysin-1 (Fragment)	K07762: PAPPA: pappalysin-1 [EC:3.4.24.79]	IPR000436:Sushi/SCR/CCP domain;IPR011936:Myxococcus cysteine-rich repeat;IPR035976:Sushi/SCR/CCP superfamily;	-	-	-	-		-	na	0	-	na	-	-	-	Y	-	-		-	-	-	-	-		OG0001896	Alum;ALUE_0001138001 Asuu;AgB01_g147 Asuu;AgR008_g001 Asuu;AgR008_g004 Asuu;AgR008_g005 Bmal;WBGene00221563 Bmal;WBGene00230045 Bmal;WBGene00230047 Bmal;WBGene00269302 Btau;ENSBTAG00000004010.7 Btau;ENSBTAG00000018303.6 Dimm;nDi.2.2.2.g07547 Dimm;nDi.2.2.2.g07549 Hsap;ENSG00000116183.11 Hsap;ENSG00000182752.10 Lloa;EN70_4692 Lloa;EN70_4694 Mmus;ENSMUSG00000028370.7 Mmus;ENSMUSG00000073530.11 Oari…	1	1	1	1	4	4	4	2	2
	AgB01_g148	WBGene00239909: BMA-MAM-7	1478	WBGene00239909	BMA-MAM-7	-	GO:0016020	Signal	-	-	0.978051	0.496914	MAM domain-containing protein (Fragment)	-	IPR013320:Concanavalin A-like lectin/glucanase domain superfamily;	-	-	-	-		-	na	0	Y	0.694	-	Y	NC	Y	-	-		WBGene00009593	mam-7	MAM (Meprin, A5-protein, PTPmu) domain protein	F40F12.4	CELE_F40F12.4		OG0007485	Alum;ALUE_0001940001 Asuu;AgB01_g148 Asuu;AgR045_g003 Bmal;WBGene00224235 Cele;WBGene00009593 Dimm;nDi.2.2.2.g00911 Hcon;HCON_00003965 Lloa;EN70_1976 Srat;WBGene00258118 Sste;SSTP_0000925800 Tsui;D918_09625 Wban;maker-PairedContig_3060-snap-gene-0.16	0	1	0	1	2	1	1	1	1
	AgB01_g149	-	675	-	-	-	-	-	-	-	na	na	na	-	-	-	-	-	-		-	na	0	-	na	-	-	-	-	-	-		-	-	-	-	-		OG0002749	Acey;maker-ANCCEYDFT_Contig1013-augustus-gene-0.36 Alum;ALUE_0001889401 Alum;ALUE_0001940101 Asuu;AgB01_g149 Asuu;AgB01_g150 Asuu;AgR045_g001 Bmal;WBGene00230050 Btau;ENSBTAG00000012070.6 Cele;WBGene00013877 Dimm;nDi.2.2.2.g06867 Dmel;FBgn0030858 Hcon;HCON_00018060 Hsap;ENSG00000108506.12 Lloa;EN70_4678 Mmus;ENSMUSG00000018068.13 Name;NECAME_16358 Name;NECAME_16359 Oari;ENSOARG00000015532.1 Srat;…	1	2	1	2	3	1	1	1	1
	AgB01_g150	INTS2: Integrator complex subunit 2	2806	INTS2	Integrator complex subunit 2	-	GO:0016180;GO:0032039	Metal-binding;Zinc;Zinc-finger	-	GO:0005654;GO:0034641;GO:0043234	na	na	na	K13139: INTS2: integrator complex subunit 2	IPR029321:Integrator complex subunit 2;	cellular_component:GO:0032039:integrator complex;	-	-	-		-	na	0	Y	0.693	-	Y	NC	Y	-	-		WBGene00013877	ints-2	-	ZC376.6	CELE_ZC376.6		OG0002749	Acey;maker-ANCCEYDFT_Contig1013-augustus-gene-0.36 Alum;ALUE_0001889401 Alum;ALUE_0001940101 Asuu;AgB01_g149 Asuu;AgB01_g150 Asuu;AgR045_g001 Bmal;WBGene00230050 Btau;ENSBTAG00000012070.6 Cele;WBGene00013877 Dimm;nDi.2.2.2.g06867 Dmel;FBgn0030858 Hcon;HCON_00018060 Hsap;ENSG00000108506.12 Lloa;EN70_4678 Mmus;ENSMUSG00000018068.13 Name;NECAME_16358 Name;NECAME_16359 Oari;ENSOARG00000015532.1 Srat;…	1	2	1	2	3	1	1	1	1
	AgB01_g151	ASU_13200: Protein gtlf3b	8309	ASU_13200	Protein gtlf3b	-	GO:0046872	Metal-binding;Coiled coil	-	GO:0043167	na	na	na	K06975: uncharacterized protein	IPR000571:Zinc finger, CCCH-type;IPR016181:Acyl-CoA N-acyltransferase;IPR031165:Yjdj-type Gcn5-related N-acetyltransferase;IPR036855:Zinc finger, CCCH-type superfamily;	molecular_function:GO:0046872:metal ion binding;	-	-	-		-	na	0	-	na	-	-	-	Y	-	-		WBGene00014226	ZK1098.11	-	ZK1098.11	CELE_ZK1098.11		OG0019009	Alum;ALUE_0000087101 Alum;ALUE_0000173401 Alum;ALUE_0002100501 Asuu;AgB01_g151	0	0	0	3	1	0	0	0	0
	AgB01_g152	Ttd14: CYTH-like domain and P-loop containing nucleoside triphosphate hydrolase domain-containing protein	5059	Ttd14	CYTH-like domain and P-loop containing nucleoside triphosphate hydrolase domain-containing protein	-	GO:0090316;GO:0045494;GO:0035091;GO:0070300;GO:0015031;GO:0017053;GO:0005829;GO:0071482;GO:0007049;GO:0016787;GO:0016874	GTP-binding;Hydrolase;Cyclin;Ligase;Protein transport;Coiled coil;Lipid-binding	-	GO:0043234;GO:0008289;GO:0007049;GO:0016874;GO:0042592	1.01161	0.512031	TRPL translocation defect protein 14	-	IPR027417:P-loop containing nucleoside triphosphate hydrolase;IPR033469:CYTH-like domain superfamily;	-	-	-	-		-	na	0	-	na	-	-	-	Y	-	-		WBGene00021078	unc-132	-	W08A12.1	CELE_W08A12.1		OG0005257	Acey;maker-ANCCEYDFT_Contig739-augustus-gene-0.15 Alum;ALUE_0000122901 Alum;ALUE_0001485101 Asuu;AgB01_g152 Bmal;WBGene00226492 Cele;WBGene00021078 Dimm;nDi.2.2.2.g06439 Dmel;FBgn0284257 Hcon;HCON_00119920 Lloa;EN70_9417 Name;NECAME_07462 Name;NECAME_07464 Srat;WBGene00257051 Srat;WBGene00258466 Srat;WBGene00258751 Sste;SSTP_0000342000 Sste;SSTP_0000581600 Sste;SSTP_0000990500 Wban;maker-PairedCo…	0	0	0	2	1	1	1	1	1
	AgB01_g153	-	1998	-	-	-	-	-	-	-	na	na	na	-	-	-	-	-	-		-	na	0	-	na	-	-	-	-	-	-		-	-	-	-	-		OG0045398	Asuu;AgB01_g153	0	0	0	0	1	0	0	0	0
	AgB01_g154	-	282	-	-	-	-	-	-	-	na	na	na	-	-	-	-	-	-		Y	0.633	0	-	na	Y	-	SP	-	Y	-		-	-	-	-	-		OG0045399	Asuu;AgB01_g154	0	0	0	0	1	0	0	0	0
	AgB01_g156	-	306	-	-	-	-	-	-	-	na	na	na	-	-	-	-	-	-		-	na	1	-	na	-	-	-	-	-	-		-	-	-	-	-		OG0045400	Asuu;AgB01_g156	0	0	0	0	1	0	0	0	0
	AgB01_g157	-	319	-	-	-	-	-	-	-	na	na	na	-	IPR008042:Retrotransposon, Pao;	-	-	-	-		-	na	0	-	na	-	-	-	-	-	-		-	-	-	-	-		OG0002013	Acey;maker-ANCCEYDFT_Contig85-pred_gff_snap-gene-2.12 Acey;maker-ANCCEYDFT_Contig886-pred_gff_snap-gene-0.5 Alum;ALUE_0000528501 Asuu;AgB01_g157 Hcon;HCON_00005430 Hcon;HCON_00061830 Hcon;HCON_00124650 Hcon;HCON_00141550 Hcon;HCON_00171890 Hcon;HCON_00182670 Lloa;EN70_4723 Lloa;EN70_5262 Lloa;EN70_6649 Name;NECAME_02129 Name;NECAME_06388 Name;NECAME_07874 Name;NECAME_08506 Name;NECAME_10259 Name;…	1	3	0	1	1	0	0	3	0
	AgB01_g159	-	3726	-	-	-	-	-	-	-	na	na	na	-	-	-	-	-	-		-	na	0	-	na	-	-	-	-	-	-		-	-	-	-	-		OG0045401	Asuu;AgB01_g159	0	0	0	0	1	0	0	0	0
	AgB01_g160	C06E1.7: Putative glycosyltransferase C06E1.7	789	C06E1.7	Putative glycosyltransferase C06E1.7	-	GO:0008107;GO:0016020;GO:0016740	Transferase	-	GO:0016757	na	na	na	K00718: FUT1_2: galactoside 2-L-fucosyltransferase 1/2 [EC:2.4.1.69]	IPR002516:Glycosyl transferase, family 11;	biological_process:GO:0005975:carbohydrate metabolic process|molecular_function:GO:0008107:galactoside 2-alpha-L-fucosyltransferase activity|cellular_component:GO:0016020:membrane;	-	-	-		-	na	0	-	na	-	-	-	Y	-	-		-	-	-	-	-		OG0012016	Acey;maker-ANCCEYDFT_Contig1371-pred_gff_snap-gene-0.4 Alum;ALUE_0000743001 Asuu;AgB01_g160 Asuu;AgR001_g309 Asuu;AgR011_g316 Name;NECAME_06713	0	0	0	1	3	0	0	0	0
	AgB01_g161	ABCF1: ATP-binding cassette sub-family F member 1	3268	ABCF1	ATP-binding cassette sub-family F member 1	3.6.3.28;3.6.1.3	GO:0045727;GO:0005524;GO:0006448;GO:0031514;GO:0022626;GO:0016887;GO:0044822;GO:0005741;GO:0008494;GO:0005654;GO:0008135;GO:0016020;GO:0016853;GO:0006413;GO:0015416;GO:0006954;GO:0042788;GO:0043022;GO:0005635	ATP-binding;Activator;Ubl conjugation;Nucleotide-binding;Isopeptide bond;Coiled coil	-	GO:0005635;GO:0003723;GO:0006412;GO:0016853;GO:0016887;GO:0005654;GO:0005840	1.6159	0.742079	ATP-binding cassette	K06184: ABCF1: ATP-binding cassette, subfamily F, member 1	IPR003439:ABC transporter-like;IPR003593:AAA+ ATPase domain;IPR017871:ABC transporter, conserved site;IPR027417:P-loop containing nucleoside triphosphate hydrolase;IPR032781:ABC-transporter extension domain;	molecular_function:GO:0005524:ATP binding|molecular_function:GO:0016887:ATPase activity;	-	-	-		-	na	0	-	na	-	-	-	Y	-	-		WBGene00006512	abcf-1	ABC transporter, class F	F18E2.2	tag-167, CELE_F18E2.2		OG0002262	Acey;maker-ANCCEYDFT_Contig632-pred_gff_snap-gene-0.3 Alum;ALUE_0000797401 Asuu;AgB01_g161 Asuu;AgR011_g313 Bmal;WBGene00223697 Btau;ENSBTAG00000006927.5 Cele;WBGene00006512 Dimm;nDi.2.2.2.g04075 Dmel;FBgn0030321 Hcon;HCON_00150870 Hsap;ENSG00000204574.13 Hsap;ENSG00000206490.11 Hsap;ENSG00000225989.9 Hsap;ENSG00000231129.8 Hsap;ENSG00000232169.9 Hsap;ENSG00000236149.9 Hsap;ENSG00000236342.8 Lloa…	1	1	1	1	2	1	1	1	1
	AgB01_g162	ASU_01847: -	11313	ASU_01847	-	-	GO:0016021	Membrane;Transmembrane;Transmembrane helix	-	-	na	na	na	-	-	-	-	-	-		-	na	7	-	na	-	-	-	Y	-	Y		-	-	-	-	-		OG0021166	Alum;ALUE_0000271601 Alum;ALUE_0000797701 Asuu;AgB01_g162	0	0	0	2	1	0	0	0	0
	AgB01_g163	-	2468	-	-	-	GO:0003676;GO:0008270;GO:0015074	-	-	GO:0006259	na	na	na	-	IPR005312:Protein of unknown function DUF1759;	-	-	-	-		-	na	0	-	na	-	-	-	-	-	-		-	-	-	-	-		OG0007424	Alum;ALUE_0000351101 Alum;ALUE_0000631001 Alum;ALUE_0000797601 Alum;ALUE_0001018301 Alum;ALUE_0001019601 Alum;ALUE_0002249801 Alum;ALUE_0002249901 Asuu;AgB01_g163 Asuu;AgB04_g351 Asuu;AgB14_g116 Asuu;AgR014X_g013 Asuu;AgR014X_g014	0	0	0	7	5	0	0	0	0
	AgB01_g165	R144.6: Transmembrane protein-like protein	1505	R144.6	Transmembrane protein-like protein	-	GO:0016021	Transmembrane helix;Transmembrane;Membrane	-	-	1.59866	0.736623	Transmembrane protein 144 homolog (inferred by orthology to a C. elegans protein)	-	IPR012435:TMEM144;	-	-	-	-		-	na	9	-	na	-	-	-	Y	-	Y		-	-	-	-	-		OG0000872	Acey;maker-ANCCEYDFT_Contig557-augustus-gene-0.17 Acey;maker-ANCCEYDFT_Contig89-pred_gff_snap-gene-4.13 Alum;ALUE_0000722801 Alum;ALUE_0000797801 Alum;ALUE_0001328101 Alum;ALUE_0001721701 Alum;ALUE_0001784001 Alum;ALUE_0001784101 Asuu;AgB01_g165 Asuu;AgB02_g541 Asuu;AgB03_g108 Asuu;AgB03_g109 Asuu;AgB03_g225 Asuu;AgR019X_g087 Bmal;WBGene00225144 Bmal;WBGene00225683 Btau;ENSBTAG00000019229.5 Cele;…	0	0	0	6	6	2	2	2	2
	AgB01_g166	secs-1: O-phosphoseryl-tRNA(Sec) selenium transferase	2881	secs-1	O-phosphoseryl-tRNA(Sec) selenium transferase	2.9.1.2	GO:0000049;GO:0006412;GO:0016785;GO:0097056	Protein biosynthesis;Pyridoxal phosphate;RNA-binding;Selenium;Transferase;tRNA-binding	Aminoacyl-tRNA biosynthesis	GO:0003723;GO:0006399;GO:0006412;GO:0009058	na	na	na	K03341: SEPSECS: O-phospho-L-seryl-tRNASec:L-selenocysteinyl-tRNA synthase [EC:2.9.1.2]	-	-	-	-	-		-	na	0	-	na	-	-	-	Y	-	-		-	-	-	-	-		OG0003334	Acey;maker-ANCCEYDFT_Contig879-pred_gff_snap-gene-0.14 Alum;ALUE_0000797901 Asuu;AgB01_g166 Asuu;AgB01_g167 Bmal;WBGene00235001 Btau;ENSBTAG00000014616.4 Cele;WBGene00008379 Dimm;nDi.2.2.2.g06329 Dimm;nDi.2.2.2.g08528 Dmel;FBgn0037347 Hcon;HCON_00138420 Hsap;ENSG00000109618.12 Lloa;EN70_4599 Mmus;ENSMUSG00000029173.12 Name;NECAME_08311 Name;NECAME_08312 Oari;ENSOARG00000006494.1 Srat;WBGene002617…	1	1	1	1	2	1	1	1	2
	AgB01_g167	sepsecs: O-phosphoseryl-tRNA(Sec) selenium transferase	11000	sepsecs	O-phosphoseryl-tRNA(Sec) selenium transferase	2.9.1.2	GO:0016012;GO:0016785;GO:0005737;GO:0000049;GO:0097056;GO:0006412;GO:0001514;GO:0005634;GO:0016259;GO:0042802;GO:0098621	Mental retardation;Pyridoxal phosphate;Disease mutation;Transferase;RNA-binding;tRNA-binding;Cytoplasm;Epilepsy;Selenium;Neurodegeneration;Protein biosynthesis	Aminoacyl-tRNA biosynthesis	GO:0005737;GO:0006399;GO:0006412;GO:0005634;GO:0003723;GO:0009058	1.03593	0.522835	O-phosphoseryl-tRNA(Sec) selenium transferase	K03341: SEPSECS: O-phospho-L-seryl-tRNASec:L-selenocysteinyl-tRNA synthase [EC:2.9.1.2]	IPR008829:SepSecS/SepCysS family;IPR015421:Pyridoxal phosphate-dependent transferase, major domain;IPR015422:Pyridoxal phosphate-dependent transferase domain 1;IPR015424:Pyridoxal phosphate-dependent transferase;IPR019872:O-phosphoseryl-tRNA(Sec) selenium transferase;	molecular_function:GO:0003824:catalytic activity;molecular_function:GO:0016740:transferase activity;molecular_function:GO:0016785:transferase activity, transferring selenium-containing groups|biological_process:GO:0097056:selenocysteinyl-tRNA(Sec) biosynthetic process;	-	-	-		-	na	0	-	na	-	-	-	Y	-	-		WBGene00008379	secs-1	O-phosphoseryl-tRNA(Sec) selenium transferase	D1054.13	CELE_D1054.13		OG0003334	Acey;maker-ANCCEYDFT_Contig879-pred_gff_snap-gene-0.14 Alum;ALUE_0000797901 Asuu;AgB01_g166 Asuu;AgB01_g167 Bmal;WBGene00235001 Btau;ENSBTAG00000014616.4 Cele;WBGene00008379 Dimm;nDi.2.2.2.g06329 Dimm;nDi.2.2.2.g08528 Dmel;FBgn0037347 Hcon;HCON_00138420 Hsap;ENSG00000109618.12 Lloa;EN70_4599 Mmus;ENSMUSG00000029173.12 Name;NECAME_08311 Name;NECAME_08312 Oari;ENSOARG00000006494.1 Srat;WBGene002617…	1	1	1	1	2	1	1	1	2
	AgB01_g168	foxF: Fork head domain transcription factor slp2	29358	foxF	Fork head domain transcription factor slp2	2.3.1.48	GO:0005634;GO:0003700;GO:0006351;GO:0007614;GO:0031103;GO:0008340;GO:0000981;GO:0043565;GO:0003705;GO:0007612;GO:0004402	Transcription;DNA-binding;Nucleus	-	GO:0009058;GO:0001071;GO:0005634;GO:0003677;GO:0034641;GO:0007568	0.802462	0.413792	Forkhead box protein F1	K09399: FOXF: forkhead box protein F	IPR001766:Fork head domain;IPR030456:Fork head domain conserved site 2;IPR036388:Winged helix-like DNA-binding domain superfamily;IPR036390:Winged helix DNA-binding domain superfamily;	molecular_function:GO:0003700:DNA-binding transcription factor activity|biological_process:GO:0006355:regulation of transcription, DNA-templated|molecular_function:GO:0043565:sequence-specific DNA binding;	-	-	-		-	na	0	-	na	-	-	-	Y	-	-		WBGene00001441	fkh-9	ForKHead transcription factor family	K03C7.2	CELE_K03C7.2		OG0007442	Alum;ALUE_0000798001 Asuu;AgB01_g168 Bmal;WBGene00225044 Bmal;WBGene00229247 Cele;WBGene00001441 Dimm;nDi.2.2.2.g08148 Hcon;HCON_00170960 Lloa;EN70_4630 Name;NECAME_09893 Srat;WBGene00258953 Sste;SSTP_0001187300 Wban;maker-PairedContig_4976-snap-gene-0.4	0	0	0	1	1	2	1	1	1
	AgB01_g169	-	2326	-	-	-	-	-	-	-	na	na	na	-	-	-	-	-	-		-	na	0	-	na	-	-	-	-	-	-		-	-	-	-	-		OG0045402	Asuu;AgB01_g169	0	0	0	0	1	0	0	0	0
	AgB01_g170	estA: Lipase EstA/Esterase EstB family-containing protein	1845	estA	Lipase EstA/Esterase EstB family-containing protein	-	GO:0016787	Signal	-	-	1.50358	0.70537	Lipase EstA/Esterase EstB family-containing protein	-	IPR002918:Lipase EstA/Esterase EstB;IPR029058:Alpha/Beta hydrolase fold;	molecular_function:GO:0016787:hydrolase activity;	-	-	-		Y	0.856	1	Y	0.741	-	-	-	Y	-	-		-	-	-	-	-		OG0006360	Alum;ALUE_0000831301 Asuu;AgB01_g170 Asuu;AgB01_g172 Bmal;WBGene00226021 Dimm;nDi.2.2.2.g12022 Lloa;EN70_4845 Srat;WBGene00258411 Srat;WBGene00263734 Srat;WBGene00263735 Srat;WBGene00263736 Sste;SSTP_0000223500 Sste;SSTP_0000223600 Sste;SSTP_0000223700 Sste;SSTP_0000888000 Wban;maker-PairedContig_1768-snap-gene-0.8	0	0	0	1	2	1	1	1	1
	AgB01_g171	-	1167	-	-	-	-	-	-	-	na	na	na	-	-	-	-	-	-		-	na	0	-	na	-	-	-	-	-	-		-	-	-	-	-		OG0045403	Asuu;AgB01_g171	0	0	0	0	1	0	0	0	0
	AgB01_g172	estA: Lipase EstA	1793	estA	Lipase EstA	-	GO:0016787	Signal	-	-	0.854108	0.438941	Lipase	-	IPR002918:Lipase EstA/Esterase EstB;IPR029058:Alpha/Beta hydrolase fold;	molecular_function:GO:0016787:hydrolase activity;	-	-	-		Y	0.741	0	Y	0.707	Y	-	SP	Y	Y	-		-	-	-	-	-		OG0006360	Alum;ALUE_0000831301 Asuu;AgB01_g170 Asuu;AgB01_g172 Bmal;WBGene00226021 Dimm;nDi.2.2.2.g12022 Lloa;EN70_4845 Srat;WBGene00258411 Srat;WBGene00263734 Srat;WBGene00263735 Srat;WBGene00263736 Sste;SSTP_0000223500 Sste;SSTP_0000223600 Sste;SSTP_0000223700 Sste;SSTP_0000888000 Wban;maker-PairedContig_1768-snap-gene-0.8	0	0	0	1	2	1	1	1	1
	AgB01_g173	rpl24: 60S ribosomal protein L24	1151	rpl24	60S ribosomal protein L24	-	GO:0043009;GO:0060041;GO:0019083;GO:0022625;GO:0007052;GO:0010458;GO:0051298;GO:0006614;GO:0000027;GO:0000022;GO:0006413;GO:1902626;GO:0006412;GO:0070062;GO:0021554;GO:0044822;GO:0016020;GO:0005840;GO:0000184;GO:0004252;GO:0003735;GO:0031290;GO:0007093	Ribonucleoprotein;Acetylation;Protease;Developmental protein;Ribosomal protein;Coiled coil	-	GO:0007067;GO:0006412;GO:0043226;GO:0005829;GO:0005840;GO:0009790;GO:0022618;GO:0042254;GO:0003735;GO:0005576	0.965117	0.491021	Ribosomal protein L24e	K02896: RP-L24e: large subunit ribosomal protein L24e	IPR000988:Ribosomal protein L24e-related;IPR011017:TRASH domain;IPR038630:Ribosomal protein L24e/L24 superfamily;	-	-	-	-		-	na	0	-	na	-	-	-	Y	-	-		WBGene00004436	rpl-24.1	60S ribosomal protein L24	D1007.12	CELE_D1007.12		OG0002535	Acey;maker-ANCCEYDFT_Contig327-augustus-gene-2.41 Alum;ALUE_0000831401 Asuu;AgB01_g173 Bmal;WBGene00234154 Btau;ENSBTAG00000013461.4 Cele;WBGene00004436 Dimm;nDi.2.2.2.g07619 Dmel;FBgn0032518 Hcon;HCON_00004010 Hsap;ENSG00000114391.13 Lloa;EN70_12458 Lloa;EN70_12460 Lloa;EN70_3242 Mmus;ENSMUSG00000098274.7 Name;NECAME_02730 Oari;ENSOARG00000003663.1 Oari;ENSOARG00000018519.1 Scer;YGL031C Scer;YGR…	2	1	1	1	1	1	1	3	1
	AgB01_g174	WBGene00239456: -	4716	WBGene00239456	-	-	GO:0016021	Membrane;Transmembrane;Transmembrane helix	-	-	na	na	na	-	-	-	-	-	-		-	na	4	-	na	-	-	-	Y	-	Y		-	-	-	-	-		OG0007865	Alum;ALUE_0000831601 Asuu;AgB01_g174 Asuu;AgR193_g001 Bmal;WBGene00230169 Dimm;nDi.2.2.2.g07665 Dimm;nDi.2.2.2.g07666 Dimm;nDi.2.2.2.g07667 Dimm;nDi.2.2.2.g11314 Lloa;EN70_4846 Wban;maker-PairedContig_334-snap-gene-0.2 Wban;maker-PairedContig_334-snap-gene-0.3	0	0	0	1	2	1	2	1	4
	AgB01_g175	hrp36: Heterogeneous nuclear ribonucleoprotein A1	4577	hrp36	Heterogeneous nuclear ribonucleoprotein A1	-	GO:0000785;GO:1990428;GO:0071236;GO:0071013;GO:0030286;GO:0019087;GO:0006406;GO:0000380;GO:0000166;GO:0051028;GO:0007283;GO:0031053;GO:0006397;GO:0003730;GO:0000122;GO:0098505;GO:0022008;GO:0016233;GO:0010906;GO:0035198;GO:0035865;GO:0070062;GO:0000398;GO:0043025;GO:0044822;GO:0050658;GO:0051385;GO:0005703;GO:0097157;GO:0019233;GO:0071598;GO:1990825;GO:0042594;GO:0000381;GO:0032211;GO:0048025;GO:…	Phosphoprotein;Viral nucleoprotein;Repeat;Nucleus;Ubl conjugation;Neurodegeneration;Virion;Isopeptide bond;Ribonucleoprotein;Spermatogenesis;mRNA processing;RNA-binding;Secreted;Telomere;Disease mutation;Chromosome;Spliceosome;Amyotrophic lateral sclerosis;mRNA splicing;Differentiation;mRNA transport;Acetylation;Methylation	-	GO:0005576;GO:0030154;GO:0006397;GO:0005654;GO:0008134;GO:0051276;GO:0048856;GO:0005622;GO:0043226;GO:0003723;GO:0003729;GO:0005634;GO:0034330;GO:0006913;GO:0005694;GO:0000003;GO:0042592	2.06381	0.86101	Heterogeneous nuclear ribonucleoprotein A1 (projected from Caenorhabditis elegans ortholog hrp-1)	K12741: HNRNPA1_3: heterogeneous nuclear ribonucleoprotein A1/A3	IPR000504:RNA recognition motif domain;IPR012677:Nucleotide-binding alpha-beta plait domain superfamily;IPR035979:RNA-binding domain superfamily;	molecular_function:GO:0003676:nucleic acid binding;	-	-	-		-	na	0	-	na	-	-	-	Y	-	-		-	-	-	-	-		OG0000076	Acey;maker-ANCCEYDFT_Contig31-pred_gff_fgenesh-gene-4.29 Alum;ALUE_0000831701 Alum;ALUE_0001079801 Alum;ALUE_0001667901 Asuu;AgB01_g175 Asuu;AgB01_g176 Asuu;AgR044_g020 Bmal;WBGene00224273 Bmal;WBGene00230019 Bmal;WBGene00230170 Bmal;WBGene00233062 Btau;ENSBTAG00000001553.6 Btau;ENSBTAG00000004406.7 Btau;ENSBTAG00000005726.6 Btau;ENSBTAG00000006815.5 Btau;ENSBTAG00000009800.6 Btau;ENSBTAG00000011…	3	3	3	3	3	4	5	2	5
	AgB01_g176	HNRNPA1: Heterogeneous nuclear ribonucleoprotein A1	4832	HNRNPA1	Heterogeneous nuclear ribonucleoprotein A1	-	GO:0045727;GO:0035062;GO:0043204;GO:0003676;GO:0043047;GO:1990124;GO:0035770;GO:0061752;GO:0008543;GO:1904579;GO:0008380;GO:0008134;GO:0043005;GO:0048027;GO:0048477;GO:0036310;GO:0019013;GO:0005654;GO:0071364;GO:0048709;GO:0006405;GO:0030324;GO:0005681;GO:1904577;GO:0001069;GO:0008584;GO:0010467;GO:0030529;GO:0001745;GO:1990715;GO:0007067;GO:0010628;GO:0031581;GO:0032212;GO:0008585;GO:0010501;GO:…	Ribonucleoprotein;Neurodegeneration;Virion;Nucleus;Ubl conjugation;Isopeptide bond;mRNA processing;Spermatogenesis;Secreted;RNA-binding;Phosphoprotein;Viral nucleoprotein;Repeat;Spliceosome;Amyotrophic lateral sclerosis;mRNA splicing;Acetylation;Methylation;Differentiation;mRNA transport;Telomere;Developmental protein;Disease mutation;Chromosome	-	GO:0005576;GO:0030154;GO:0006397;GO:0051276;GO:0005622;GO:0048856;GO:0008134;GO:0005654;GO:0000003;GO:0034330;GO:0006913;GO:0005694;GO:0042592;GO:0003729;GO:0003723;GO:0043226;GO:0005634	1.68319	0.762748	Heterogeneous nuclear ribonucleoprotein A1 (projected from Caenorhabditis elegans ortholog hrp-1)	K12741: HNRNPA1_3: heterogeneous nuclear ribonucleoprotein A1/A3	IPR000504:RNA recognition motif domain;IPR012677:Nucleotide-binding alpha-beta plait domain superfamily;IPR035979:RNA-binding domain superfamily;	molecular_function:GO:0003676:nucleic acid binding;	-	-	-		-	na	0	-	na	-	-	-	Y	-	-		WBGene00001999	hrpa-1	-	F42A6.7	rbp-1, hrp-1, CELE_F42A6.7		OG0000076	Acey;maker-ANCCEYDFT_Contig31-pred_gff_fgenesh-gene-4.29 Alum;ALUE_0000831701 Alum;ALUE_0001079801 Alum;ALUE_0001667901 Asuu;AgB01_g175 Asuu;AgB01_g176 Asuu;AgR044_g020 Bmal;WBGene00224273 Bmal;WBGene00230019 Bmal;WBGene00230170 Bmal;WBGene00233062 Btau;ENSBTAG00000001553.6 Btau;ENSBTAG00000004406.7 Btau;ENSBTAG00000005726.6 Btau;ENSBTAG00000006815.5 Btau;ENSBTAG00000009800.6 Btau;ENSBTAG00000011…	3	3	3	3	3	4	5	2	5
	AgB01_g177	-	383	-	-	-	-	-	-	-	na	na	na	-	-	-	-	-	-		-	na	0	-	na	-	-	-	-	-	-		-	-	-	-	-		OG0045404	Asuu;AgB01_g177	0	0	0	0	1	0	0	0	0
	AgB01_g178	Bm9920: Bm9920	6168	Bm9920	Bm9920	-	GO:0005856;GO:0016021	Coiled coil;Cytoskeleton	-	GO:0005856	na	na	na	-	-	-	-	-	-		-	na	0	-	na	-	-	-	Y	-	-		-	-	-	-	-		OG0025361	Alum;ALUE_0000831801 Asuu;AgB01_g178	0	0	0	1	1	0	0	0	0
	AgB01_g181	-	561	-	-	-	-	-	-	-	na	na	na	-	-	-	-	-	-		-	na	1	Y	0.654	-	-	-	-	-	-		-	-	-	-	-		OG0045405	Asuu;AgB01_g181	0	0	0	0	1	0	0	0	0
	AgB01_g182	WBGene00094073: 60S ribosomal protein L7a	1834	WBGene00094073	60S ribosomal protein L7a	-	GO:0005840;GO:0016021	Membrane;Transmembrane helix;Transmembrane;Signal	-	GO:0005840	na	na	na	-	-	-	-	-	-		Y	0.692	2	-	na	-	-	-	Y	-	Y		WBGene00015675	C10E2.5	-	C10E2.5	CELE_C10E2.5		OG0007765	Acey;maker-ANCCEYDFT_Contig24-pred_gff_fgenesh-gene-5.3 Alum;ALUE_0001243601 Asuu;AgB01_g182 Bmal;WBGene00222393 Cele;WBGene00015674 Dimm;nDi.2.2.2.g06413 Hcon;HCON_00182290 Lloa;EN70_4627 Name;NECAME_01139 Sste;SSTP_0000729900 Wban;maker-PairedContig_2378-snap-gene-0.2	0	0	0	1	1	1	1	1	1
	AgB01_g183	mos: Serine/threonine-protein kinase mos	4202	mos	Serine/threonine-protein kinase mos	-	GO:0004674;GO:0005524;GO:0004672	Transferase;Serine/threonine-protein kinase;Kinase;Nucleotide-binding;ATP-binding	-	GO:0016301	0.653799	0.247469	Serine/threonine-protein kinase	K04367: MOS: proto-oncogene serine/threonine-protein kinase mos [EC:2.7.11.1]	IPR000719:Protein kinase domain;IPR008271:Serine/threonine-protein kinase, active site;IPR011009:Protein kinase-like domain superfamily;IPR017441:Protein kinase, ATP binding site;	molecular_function:GO:0004672:protein kinase activity|molecular_function:GO:0005524:ATP binding|biological_process:GO:0006468:protein phosphorylation;molecular_function:GO:0004672:protein kinase activity|biological_process:GO:0006468:protein phosphorylation;molecular_function:GO:0005524:ATP binding;	-	-	-		-	na	0	-	na	-	-	-	Y	-	-		-	-	-	-	-		OG0006806	Alum;ALUE_0001357101 Asuu;AgB01_g183 Bmal;WBGene00229558 Btau;ENSBTAG00000019145.5 Dmel;FBgn0033773 Hsap;ENSG00000172680.1 Mmus;ENSMUSG00000078365.5 Oari;ENSOARG00000020180.1 Sscr;ENSSSCG00000006248.2 Tmur;WBGene00287973 Tsui;D918_00448 Ttri;TTRE_0000459601 Wban;maker-PairedContig_315-snap-gene-0.4	1	1	1	1	1	1	1	0	0
	AgB01_g185	ASU_01832: -	4737	ASU_01832	-	-	-	Signal	-	-	na	na	na	-	-	-	-	-	-		Y	0.842	0	-	na	Y	-	SP	Y	Y	-		WBGene00015822	C16B8.2	-	C16B8.2	CELE_C16B8.2		OG0007892	Alum;ALUE_0001357201 Alum;ALUE_0001357301 Asuu;AgB01_g185 Bmal;WBGene00222501 Cele;WBGene00015822 Dimm;nDi.2.2.2.g08149 Hcon;HCON_00166950 Lloa;EN70_4631 Name;NECAME_01956 Wban;maker-PairedContig_1810-snap-gene-0.4 Wban;maker-PairedContig_4976-snap-gene-0.3	0	0	0	2	1	1	2	1	1
	AgB01_g186	-	1896	-	-	-	-	-	-	-	na	na	na	-	-	-	-	-	-		-	na	1	-	na	-	-	-	-	-	-		-	-	-	-	-		OG0045406	Asuu;AgB01_g186	0	0	0	0	1	0	0	0	0
	AgB01_g187	-	316	-	-	-	-	-	-	-	na	na	na	-	-	-	-	-	-		-	na	0	-	na	-	-	-	-	-	-		-	-	-	-	-		OG0045407	Asuu;AgB01_g187	0	0	0	0	1	0	0	0	0
	AgB01_g188	-	1405	-	-	-	-	-	-	-	na	na	na	-	-	-	-	-	-		-	na	0	-	na	-	-	-	-	-	-		-	-	-	-	-		OG0024745	Alum;ALUE_0000124701 Asuu;AgB01_g188	0	0	0	1	1	0	0	0	0
	AgB01_g189	SNTG1: Gamma-1-syntrophin	2255	SNTG1	Gamma-1-syntrophin	-	GO:0043005;GO:0050839;GO:0030017;GO:0044297;GO:0005198	-	-	GO:0005198	0.915334	0.467999	Gamma-2-syntrophin	-	IPR001478:PDZ domain;IPR001849:Pleckstrin homology domain;IPR011993:PH-like domain superfamily;IPR036034:PDZ superfamily;	molecular_function:GO:0005515:protein binding;	-	-	-		-	na	0	-	na	-	-	-	Y	-	-		WBGene00017866	stn-2	SynTrophiN	F27D9.8	CELE_F27D9.8		OG0002657	Acey;maker-ANCCEYDFT_Contig128-pred_gff_snap-gene-4.24 Alum;ALUE_0001519701 Asuu;AgB01_g189 Bmal;WBGene00223916 Btau;ENSBTAG00000002448.6 Btau;ENSBTAG00000050783.1 Cele;WBGene00017866 Dimm;nDi.2.2.2.g09111 Dimm;nDi.2.2.2.g09715 Dmel;FBgn0034135 Hcon;HCON_00139290 Hsap;ENSG00000147481.17 Hsap;ENSG00000172554.12 Hsap;ENSG00000281486.1 Lloa;EN70_4823 Mmus;ENSMUSG00000020672.14 Mmus;ENSMUSG0000002590…	1	0	1	1	1	1	1	1	2
	AgB01_g190	clc-2: Clc-like protein 2	4742	clc-2	Clc-like protein 2	-	GO:0016021	Membrane;Transmembrane helix;Transmembrane	-	-	na	na	na	K06087: CLDN: claudin	IPR010761:Clc protein-like;	cellular_component:GO:0016021:integral component of membrane;	-	-	-		-	na	4	-	na	-	-	-	Y	-	Y		-	-	-	-	-		OG0021119	Alum;ALUE_0000129701 Alum;ALUE_0001519801 Asuu;AgB01_g190	0	0	0	2	1	0	0	0	0
	AgB01_g191	-	1791	-	-	-	-	Signal	-	-	na	na	na	-	-	-	-	-	-		-	na	0	-	na	-	-	-	-	-	-		-	-	-	-	-		OG0026175	Alum;ALUE_0001680901 Asuu;AgB01_g191	0	0	0	1	1	0	0	0	0
	AgB01_g192	-	2702	-	-	-	-	-	-	-	na	na	na	-	-	-	-	-	-		-	na	0	-	na	-	-	-	-	-	-		-	-	-	-	-		OG0045408	Asuu;AgB01_g192	0	0	0	0	1	0	0	0	0
	AgB01_g193	-	3967	-	-	-	-	-	-	-	na	na	na	-	-	-	-	-	-		-	na	0	-	na	-	-	-	-	-	-		-	-	-	-	-		OG0017253	Alum;ALUE_0001681101 Asuu;AgB01_g193 Bmal;WBGene00235015 Dimm;nDi.2.2.2.g03271 Wban;snap_masked-PairedContig_87-processed-gene-0.0	0	0	0	1	1	1	1	0	1
	AgB01_g194	clc-2: Clc-like protein 2	7187	clc-2	Clc-like protein 2	-	GO:0016020;GO:0016021;GO:0005923;GO:0090136;GO:0005886;GO:0005198	Transmembrane helix;Transmembrane;Membrane	-	GO:0005886;GO:0005198;GO:0007155	1.2697	0.620065	Clc protein-like family-containing protein	-	IPR010761:Clc protein-like;IPR017974:Claudin, conserved site;	molecular_function:GO:0005198:structural molecule activity|cellular_component:GO:0005923:bicellular tight junction;cellular_component:GO:0016021:integral component of membrane;	-	-	-		-	na	4	-	na	-	-	-	Y	-	Y		WBGene00000523	clc-2	Clc-like protein 2	C01C10.1	CELE_C01C10.1		OG0007392	Acey;maker-ANCCEYDFT_Contig677-pred_gff_snap-gene-0.9 Alum;ALUE_0001563301 Alum;ALUE_0001681301 Asuu;AgB01_g194 Bmal;WBGene00222132 Cele;WBGene00000523 Dimm;nDi.2.2.2.g10075 Hcon;HCON_00087720 Lloa;EN70_4593 Srat;WBGene00258983 Sste;SSTP_0000840900 Wban;maker-PairedContig_1201-snap-gene-0.2	0	0	0	2	1	1	1	1	1
	AgB01_g195	clc-5: Clc-like protein 5	5226	clc-5	Clc-like protein 5	-	GO:0016021	Membrane;Transmembrane;Transmembrane helix	-	-	na	na	na	-	-	-	-	-	-		-	na	1	-	na	-	-	-	Y	-	-		-	-	-	-	-		OG0007391	Acey;maker-ANCCEYDFT_Contig677-pred_gff_snap-gene-0.3 Alum;ALUE_0001563401 Asuu;AgB01_g195 Bmal;WBGene00222135 Cele;WBGene00000526 Dimm;nDi.2.2.2.g10828 Hcon;HCON_00087730 Lloa;EN70_4592 Name;NECAME_13877 Srat;WBGene00258982 Sste;SSTP_0000841000 Wban;maker-PairedContig_1201-snap-gene-0.3	0	0	0	1	1	1	1	1	1
	AgB01_g196	Ankyrin repeat domain-containing protein 34B	4642	-	-	-	-	-	-	-	0.648854	0.236121	Ankyrin repeat domain-containing protein 34B	-	IPR002110:Ankyrin repeat;IPR020683:Ankyrin repeat-containing domain;IPR036770:Ankyrin repeat-containing domain superfamily;	molecular_function:GO:0005515:protein binding;	-	-	-		-	na	0	-	na	-	-	-	Y	-	-		-	-	-	-	-		OG0005559	Alum;ALUE_0000060401 Alum;ALUE_0001336501 Alum;ALUE_0001563501 Alum;ALUE_0001900301 Alum;ALUE_0001928101 Asuu;AgB01_g196 Asuu;AgB06_g229 Asuu;AgB06_g230 Asuu;AgR001_g455 Bmal;WBGene00231246 Bmal;WBGene00231935 Dimm;nDi.2.2.2.g02308 Dimm;nDi.2.2.2.g06653 Lloa;EN70_279 Lloa;EN70_6929 Wban;maker-PairedContig_4689-snap-gene-1.15 Wban;maker-PairedContig_658-snap-gene-0.2 Wban;snap_masked-PairedContig_…	0	0	0	5	4	2	3	2	2
	AgB01_g197	F56F10.1: Putative serine protease F56F10.1	4063	F56F10.1	Putative serine protease F56F10.1	3.4.-.-	GO:0045121;GO:0004185;GO:0008236;GO:0045087;GO:0008239;GO:0006508	Serine protease;Glycoprotein;Protease;Hydrolase;Signal	-	GO:0008233;GO:0006950;GO:0002376	1.23916	0.60804	Peptidase S28 family-containing protein	-	IPR008758:Peptidase S28;IPR029058:Alpha/Beta hydrolase fold;	biological_process:GO:0006508:proteolysis|molecular_function:GO:0008236:serine-type peptidase activity;	S28	S	MER0003557; C26B9.5 g.p. ({Caenorhabditis elegans}) (Caenorhabditis elegans) [S28.A13]#S28#{peptidase unit 54-516}~source NP_508903~		Y	0.69	1	Y	0.81	-	-	-	Y	-	-		WBGene00016134	C26B9.5	-	C26B9.5	CELE_C26B9.5		OG0000324	Acey;maker-ANCCEYDFT_Contig196-augustus-gene-1.12 Acey;maker-ANCCEYDFT_Contig196-augustus-gene-2.25 Acey;maker-ANCCEYDFT_Contig196-augustus-gene-2.26 Acey;maker-ANCCEYDFT_Contig196-pred_gff_snap-gene-0.10 Acey;maker-ANCCEYDFT_Contig196-pred_gff_snap-gene-0.11 Acey;maker-ANCCEYDFT_Contig196-pred_gff_snap-gene-0.5 Acey;maker-ANCCEYDFT_Contig196-pred_gff_snap-gene-1.7 Acey;maker-ANCCEYDFT_Contig252-…	0	0	0	4	3	3	2	1	1
	AgB01_g198	-	562	-	-	-	-	-	-	-	na	na	na	-	-	-	-	-	-		-	na	0	-	na	-	-	-	-	-	-		-	-	-	-	-		OG0045409	Asuu;AgB01_g198	0	0	0	0	1	0	0	0	0
	AgB01_g199	Bm8757: Bm8757	12391	Bm8757	Bm8757	-	GO:0000781;GO:0006397;GO:0006406;GO:0000347;GO:0000446;GO:0000445;GO:0006368	Coiled coil	-	GO:0043234;GO:0006913;GO:0005634;GO:0006397	1.39506	0.667274	THO complex subunit 7 homolog (inferred by orthology to a human protein)	K13176: THOC7: THO complex subunit 7	IPR008501:THO complex subunit 7/Mft1;	cellular_component:GO:0000445:THO complex part of transcription export complex|biological_process:GO:0006397:mRNA processing;	-	-	-		-	na	0	-	na	-	-	-	Y	-	-		WBGene00007195	thoc-7	THO Complex (Transcription factor/nuclear export) subunit	B0513.2	CELE_B0513.2		OG0005220	Acey;maker-ANCCEYDFT_Contig6-pred_gff_snap-gene-10.26 Alum;ALUE_0001309701 Asuu;AgB01_g199 Bmal;WBGene00229018 Btau;ENSBTAG00000032872.4 Cele;WBGene00007195 Dimm;nDi.2.2.2.g07750 Dmel;FBgn0035110 Hcon;HCON_00097620 Hsap;ENSG00000163634.12 Lloa;EN70_4492 Mmus;ENSMUSG00000053453.9 Name;NECAME_12393 Oari;ENSOARG00000011396.1 Sscr;ENSSSCG00000011491.4 Tmur;WBGene00293271 Tsui;D918_00399 Wban;maker-Pa…	1	1	0	1	1	1	2	1	1
	AgB01_g200	PTP4A3: Protein tyrosine phosphatase type IVA 3	13703	PTP4A3	Protein tyrosine phosphatase type IVA 3	3.1.3.48;3.1.3.-;3.1.3.16	GO:0004298;GO:1900746;GO:0005819;GO:0004727;GO:0035335;GO:0019773;GO:0006470;GO:0070062;GO:0005886;GO:0005737;GO:0030335;GO:0010499;GO:0004725;GO:0005634;GO:0008138;GO:0016791;GO:0009898;GO:0043542;GO:0005769;GO:0043117;GO:0043161;GO:0007219	Endoplasmic reticulum;Proteasome;Endosome;Protein phosphatase;Cytoskeleton;Disulfide bond;Prenylation;Membrane;Methylation;Cell membrane;Hydrolase;Lipoprotein;Developmental protein	-	GO:0005737;GO:0005886;GO:0005576;GO:0003013;GO:0007165;GO:0048870;GO:0005768;GO:0043226;GO:0016791;GO:0005634	1.58237	0.73141	Dual specificity protein phosphatase CDC14B, variant	K18041: PTP4A: protein tyrosine phosphatase type IVA [EC:3.1.3.48]	IPR000242:PTP type protein phosphatase;IPR000387:Tyrosine specific protein phosphatases domain;IPR029021:Protein-tyrosine phosphatase-like;	molecular_function:GO:0004725:protein tyrosine phosphatase activity|biological_process:GO:0006470:protein dephosphorylation;biological_process:GO:0016311:dephosphorylation|molecular_function:GO:0016791:phosphatase activity;	-	-	-		-	na	0	-	na	-	-	-	Y	-	-		WBGene00004184	T19D2.2	-	T19D2.2	prl-1, CELE_T19D2.2		OG0001142	Alum;ALUE_0001309801 Asuu;AgB01_g200 Bmal;WBGene00226106 Btau;ENSBTAG00000002275.6 Btau;ENSBTAG00000039121.3 Btau;ENSBTAG00000046374.2 Btau;ENSBTAG00000046467.2 Cele;WBGene00004184 Dimm;nDi.2.2.2.g07751 Dmel;FBgn0024734 Hcon;HCON_00165845 Hsap;ENSG00000112245.12 Hsap;ENSG00000184007.21 Hsap;ENSG00000184489.12 Hsap;ENSG00000275575.4 Lloa;EN70_4493 Mmus;ENSMUSG00000026064.16 Mmus;ENSMUSG00000028788…	2	1	1	1	1	1	2	1	1
	AgB01_g201	Bm4980: Nuclear Hormone Receptor family	6794	Bm4980	Nuclear Hormone Receptor family	-	GO:0042594;GO:0090575;GO:0009755;GO:0000976;GO:0006351;GO:0003707;GO:0003700;GO:0003708;GO:0009888;GO:0043565;GO:1990239;GO:0008270;GO:0004879;GO:0043401;GO:0005634;GO:0007614	Transcription;Zinc;Receptor;Nucleus;DNA-binding;Zinc-finger;Transcription regulation;Metal-binding	-	GO:0004871;GO:0043167;GO:0001071;GO:0005634;GO:0009058;GO:0034641;GO:0003677;GO:0007165	0.794395	0.40981	Nuclear hormone receptor family member nhr-1	-	IPR000536:Nuclear hormone receptor, ligand-binding domain;IPR001628:Zinc finger, nuclear hormone receptor-type;IPR001723:Nuclear hormone receptor;IPR013088:Zinc finger, NHR/GATA-type;IPR035500:Nuclear hormone receptor-like domain superfamily;	molecular_function:GO:0003677:DNA binding|molecular_function:GO:0003707:steroid hormone receptor activity|cellular_component:GO:0005634:nucleus|biological_process:GO:0006355:regulation of transcription, DNA-templated;molecular_function:GO:0003700:DNA-binding transcription factor activity|cellular_component:GO:0005634:nucleus|biological_process:GO:0006355:regulation of transcription, DNA-templated…	-	-	-		-	na	0	-	na	-	-	-	Y	-	-		-	-	-	-	-		OG0008243	Acey;maker-ANCCEYDFT_Contig16-pred_gff_fgenesh-gene-9.2 Alum;ALUE_0001217501 Alum;ALUE_0001217601 Asuu;AgB01_g201 Bmal;WBGene00221359 Dimm;nDi.2.2.2.g11680 Dimm;nDi.2.2.2.g11931 Dimm;nDi.2.2.2.g12383 Lloa;EN70_4487 Wban;snap_masked-PairedContig_1807-processed-gene-3.0	0	0	0	2	1	1	1	1	3
	AgB01_g202	-	980	-	-	-	-	-	-	-	na	na	na	-	-	-	-	-	-		-	na	1	-	na	-	-	-	-	-	-		-	-	-	-	-		OG0045410	Asuu;AgB01_g202	0	0	0	0	1	0	0	0	0
	AgB01_g203	dhrs7b: Dehydrogenase/reductase SDR family member 7B	6631	dhrs7b	Dehydrogenase/reductase SDR family member 7B	1.1.1.100;1.1.-.-;1.-.-.-	GO:0004316;GO:0005778;GO:0016021;GO:0016491;GO:0005789	NADP;Signal-anchor;Endoplasmic reticulum;Oxidoreductase;NAD;Peroxisome;Membrane;Transmembrane;Transmembrane helix	-	GO:0005777;GO:0016491;GO:0005783	1.20596	0.594741	Dehydrogenase/reductase SDR family member 7B (inferred by orthology to a human protein)	K11166: DHRS7B: dehydrogenase/reductase SDR family member 7B [EC:1.1.-.-]	IPR002347:Short-chain dehydrogenase/reductase SDR;IPR020904:Short-chain dehydrogenase/reductase, conserved site;IPR036291:NAD(P)-binding domain superfamily;	molecular_function:GO:0016491:oxidoreductase activity;	-	-	-		-	na	0	-	na	-	-	-	Y	-	-		WBGene00000993	dhs-30	DeHydrogenases, Short chain	T25G12.7	CELE_T25G12.7		OG0004107	Acey;maker-ANCCEYDFT_Contig186-augustus-gene-0.20 Alum;ALUE_0001217801 Asuu;AgB01_g203 Bmal;WBGene00226276 Btau;ENSBTAG00000010559.6 Cele;WBGene00000993 Cele;WBGene00016350 Cele;WBGene00219274 Dimm;nDi.2.2.2.g03403 Dmel;FBgn0027583 Hcon;HCON_00095920 Hsap;ENSG00000109016.17 Lloa;EN70_10527 Mmus;ENSMUSG00000042569.13 Name;NECAME_08255 Oari;ENSOARG00000002423.1 Srat;WBGene00259938 Sscr;ENSSSCG00000…	0	1	1	1	1	1	1	1	1
	AgB01_g204	Ptchd3: Patched domain-containing protein 3	15875	Ptchd3	Patched domain-containing protein 3	-	GO:0016021	Membrane;Transmembrane helix;Transmembrane	-	-	0.893848	0.457895	Sterol-sensing domain and Patched family-containing protein	-	IPR000731:Sterol-sensing domain;IPR003392:Protein patched/dispatched;	cellular_component:GO:0016021:integral component of membrane;	-	-	-		-	na	12	-	na	-	-	-	Y	-	Y		-	-	-	-	-		OG0000646	Acey;maker-ANCCEYDFT_Contig280-pred_gff_fgenesh-gene-2.2 Acey;maker-ANCCEYDFT_Contig280-pred_gff_snap-gene-2.32 Acey;maker-ANCCEYDFT_Contig42-pred_gff_snap-gene-7.15 Alum;ALUE_0001107201 Alum;ALUE_0001163401 Alum;ALUE_0001496801 Alum;ALUE_0001734201 Alum;ALUE_0002268701 Alum;ALUE_0002325701 Asuu;AgB01_g204 Asuu;AgE27_g004 Asuu;AgE27_g005 Asuu;AgE27_g006 Asuu;AgR013X_g244 Asuu;AgR016_g155 Asuu;AgR…	0	0	0	6	7	2	5	5	5
	AgB01_g205	-	20614	-	-	-	-	-	-	-	na	na	na	-	-	-	-	-	-		-	na	0	-	na	-	-	-	-	-	-		-	-	-	-	-		OG0045411	Asuu;AgB01_g205	0	0	0	0	1	0	0	0	0
	AgB01_g206	Col6a4: Nematode cuticle collagen and Collagen triple helix repeat and Serine threonine protein kinase-related domain containing protein	1195	Col6a4	Nematode cuticle collagen and Collagen triple helix repeat and Serine threonine protein kinase-related domain containing protein	-	GO:0004672;GO:0005578;GO:0005581;GO:0016021;GO:0040002;GO:0042302;GO:0042329	Collagen;Cuticle;Extracellular matrix;Membrane;Repeat;Secreted;Transmembrane;Transmembrane helix	-	GO:0005198;GO:0005578;GO:0043234;GO:0048856	na	na	na	-	IPR008160:Collagen triple helix repeat;	-	-	-	-		-	na	0	-	na	-	-	-	Y	-	-		-	-	-	-	-		OG0025709	Alum;ALUE_0001163501 Asuu;AgB01_g206	0	0	0	1	1	0	0	0	0
	AgB01_g207	flu-2: L-kynurenine hydrolase	768	flu-2	L-kynurenine hydrolase	3.7.1.3	GO:0005737;GO:0006569;GO:0009435;GO:0019805;GO:0030170;GO:0030429;GO:0034354;GO:0043420;GO:0097053	Cytoplasm;Hydrolase;Pyridine nucleotide biosynthesis;Pyridoxal phosphate	Amino-acid degradation	GO:0005737;GO:0009056;GO:0009058;GO:0034641;GO:0043167;GO:0044281;GO:0051186	na	na	na	-	IPR007588:Zinc finger, FLYWCH-type;	-	-	-	-		-	na	0	-	na	-	-	-	Y	-	-		-	-	-	-	-		OG0021291	Alum;ALUE_0001163601 Asuu;AgB01_g207 Asuu;AgR031_g134	0	0	0	1	2	0	0	0	0
	AgB01_g208	bna5: Kynureninase	2390	bna5	Kynureninase	3.7.1.3	GO:0097053;GO:0034341;GO:0034516;GO:0034354;GO:0005654;GO:0009435;GO:0019442;GO:0030170;GO:0006569;GO:0005829;GO:0019441;GO:0030429;GO:0005739;GO:0019805;GO:0043420;GO:0005737	Cytoplasm;Acetylation;Hydrolase;Pyridoxal phosphate;Disease mutation;Pyridine nucleotide biosynthesis	Amino-acid degradation	GO:0005654;GO:0051186;GO:0009058;GO:0043167;GO:0005737;GO:0034641;GO:0005739;GO:0002376;GO:0005829;GO:0044281;GO:0009056	1.20488	0.594302	Kynureninase	K01556: KYNU: kynureninase [EC:3.7.1.3]	IPR000192:Aminotransferase class V domain;IPR010111:Kynureninase;IPR015421:Pyridoxal phosphate-dependent transferase, major domain;IPR015422:Pyridoxal phosphate-dependent transferase domain 1;IPR015424:Pyridoxal phosphate-dependent transferase;	molecular_function:GO:0003824:catalytic activity;cellular_component:GO:0005737:cytoplasm|biological_process:GO:0006569:tryptophan catabolic process|biological_process:GO:0009435:NAD biosynthetic process|molecular_function:GO:0030170:pyridoxal phosphate binding|molecular_function:GO:0030429:kynureninase activity;	-	-	-		-	na	0	-	na	-	-	-	Y	-	-		WBGene00015802	kynu-1	Kynureninase	C15H9.7	XG726, flu-2, flu-2, flu-2, CELE_C15H9.7		OG0004300	Acey;maker-ANCCEYDFT_Contig1-augustus-gene-13.28 Alum;ALUE_0000786701 Asuu;AgB01_g208 Bmal;WBGene00228846 Btau;ENSBTAG00000032277.4 Cele;WBGene00015802 Dimm;nDi.2.2.2.g09873 Hcon;HCON_00188540 Hsap;ENSG00000115919.15 Lloa;EN70_10391 Mmus;ENSMUSG00000026866.16 Name;NECAME_08492 Oari;ENSOARG00000009938.1 Scer;YLR231C Srat;WBGene00256878 Sscr;ENSSSCG00000015673.4 Sste;SSTP_0000448800 Tmur;WBGene0028…	1	1	2	1	1	1	1	1	1
	AgB01_g209	ubiE: Ubiquinone/menaquinone biosynthesis methyltransferase ubiE	3204	ubiE	Ubiquinone/menaquinone biosynthesis methyltransferase ubiE	-	GO:0032259;GO:0008107;GO:0008757;GO:0022625;GO:0019843;GO:0008168;GO:0005737;GO:0000027	Ubiquinone;Methyltransferase;Transferase	-	GO:0008168;GO:0005737;GO:0022618	0.723521	0.374222	Winged helix-turn-helix DNA-binding domain and Methyltransferase domain-containing protein	-	IPR025714:Methyltransferase domain;IPR029063:S-adenosyl-L-methionine-dependent methyltransferase;	-	-	-	-		-	na	0	Y	0.683	-	Y	NC	Y	-	-		-	-	-	-	-		OG0001683	Acey;maker-ANCCEYDFT_Contig156-augustus-gene-4.28 Acey;maker-ANCCEYDFT_Contig156-pred_gff_fgenesh-gene-3.2 Acey;maker-ANCCEYDFT_Contig156-pred_gff_snap-gene-3.12 Alum;ALUE_0000786801 Alum;ALUE_0001758501 Alum;ALUE_0002145401 Asuu;AgB01_g209 Asuu;AgR020_g020 Bmal;WBGene00225569 Cele;WBGene00019675 Cele;WBGene00019961 Cele;WBGene00019963 Cele;WBGene00019968 Dimm;nDi.2.2.2.g00838 Dmel;FBgn0028841 Hc…	4	0	1	3	2	1	1	1	1
	AgB01_g210	cdk: Cyclin-dependent kinase 9	6577	cdk	Cyclin-dependent kinase 9	2.7.11.-;2.7.11.23;2.7.11.22	GO:0006351;GO:0006355;GO:0009615;GO:0097322;GO:0070693;GO:0016604;GO:0002944;GO:0045944;GO:0051301;GO:0018344;GO:0006282;GO:0004435;GO:0008283;GO:0016605;GO:0050792;GO:0009908;GO:0050434;GO:0042795;GO:0006397;GO:1900364;GO:1903839;GO:0051147;GO:0017069;GO:0004693;GO:0071157;GO:0016607;GO:0032783;GO:1903655;GO:0000278;GO:0022008;GO:0006468;GO:0000307;GO:0038083;GO:0070816;GO:0048440;GO:0005703;GO:…	mRNA splicing;Transferase;Acetylation;Cell cycle;Cell division;Serine/threonine-protein kinase;Kinase;Transcription regulation;Cyclin;ATP-binding;Ubl conjugation;Nucleus;Nucleotide-binding;Transcription;Phosphoprotein	-	GO:0005694;GO:0005634;GO:0009058;GO:0003723;GO:0048856;GO:0051276;GO:0016301;GO:0005654;GO:0008134;GO:0043234;GO:0006397;GO:0007049;GO:0006464;GO:0051301;GO:0034641;GO:0016765	0.784951	0.405132	Cell division protein kinase 9	K02211: CDK9: cyclin-dependent kinase 9 [EC:2.7.11.22 2.7.11.23]	IPR000719:Protein kinase domain;IPR008271:Serine/threonine-protein kinase, active site;IPR011009:Protein kinase-like domain superfamily;IPR017441:Protein kinase, ATP binding site;	molecular_function:GO:0004672:protein kinase activity|molecular_function:GO:0005524:ATP binding|biological_process:GO:0006468:protein phosphorylation;molecular_function:GO:0004672:protein kinase activity|biological_process:GO:0006468:protein phosphorylation;molecular_function:GO:0005524:ATP binding;	-	-	-		-	na	0	-	na	-	-	-	Y	-	-		WBGene00000410	cdk-9	Probable cyclin-dependent kinase 9	H25P06.2	CELE_H25P06.2		OG0000651	Acey;maker-ANCCEYDFT_Contig158-pred_gff_snap-gene-2.7 Alum;ALUE_0000786901 Alum;ALUE_0000854901 Asuu;AgB01_g210 Asuu;AgB01_g403 Bmal;WBGene00221996 Bmal;WBGene00224940 Btau;ENSBTAG00000001528.4 Btau;ENSBTAG00000004695.6 Btau;ENSBTAG00000013238.6 Cele;WBGene00000410 Cele;WBGene00007135 Dimm;nDi.2.2.2.g02525 Dimm;nDi.2.2.2.g06384 Dmel;FBgn0019949 Dmel;FBgn0037093 Hcon;HCON_00016270 Hcon;HCON_000708…	2	2	2	2	2	2	1	2	2
	AgB01_g211	-	1276	-	-	-	-	-	-	-	na	na	na	-	-	-	-	-	-		-	na	2	-	na	-	-	-	-	-	Y		-	-	-	-	-		OG0025313	Alum;ALUE_0000787001 Asuu;AgB01_g211	0	0	0	1	1	0	0	0	0
	AgB01_g212	Bm5663: Bm5663	3488	Bm5663	Bm5663	-	GO:0005578;GO:0007423;GO:0004842;GO:0016021;GO:0042329;GO:0042302;GO:0006672;GO:0030312;GO:0040002;GO:0045138;GO:0005581	Membrane;Transmembrane helix;Transmembrane;Extracellular matrix;Cuticle;Collagen	-	GO:0043234;GO:0005578;GO:0048856;GO:0005198	1.23635	0.606925	Collagen and Col cuticle N domain containing prot ein	-	IPR002486:Nematode cuticle collagen, N-terminal;IPR008160:Collagen triple helix repeat;	molecular_function:GO:0042302:structural constituent of cuticle;	-	-	-		-	na	1	-	na	-	-	-	Y	-	-		-	-	-	-	-		OG0000047	Acey;augustus-ANCCEYDFT_Contig176-processed-gene-2.1 Acey;augustus-ANCCEYDFT_Contig404-processed-gene-1.0 Acey;augustus-ANCCEYDFT_Contig540-processed-gene-0.2 Acey;maker-ANCCEYDFT_Contig114-pred_gff_fgenesh-gene-4.4 Acey;maker-ANCCEYDFT_Contig170-pred_gff_fgenesh-gene-2.6 Acey;maker-ANCCEYDFT_Contig176-pred_gff_fgenesh-gene-2.3 Acey;maker-ANCCEYDFT_Contig176-pred_gff_fgenesh-gene-2.8 Acey;maker-A…	3	2	2	21	17	12	14	11	6
	AgB01_g213	-	412	-	-	-	-	-	-	-	na	na	na	-	-	-	-	-	-		-	na	0	-	na	-	-	-	-	-	-		-	-	-	-	-		OG0045412	Asuu;AgB01_g213	0	0	0	0	1	0	0	0	0
	AgB01_g214	-	354	-	-	-	-	-	-	-	na	na	na	-	-	-	-	-	-		-	na	0	-	na	-	-	-	-	-	-		-	-	-	-	-		OG0025314	Alum;ALUE_0000787401 Asuu;AgB01_g214	0	0	0	1	1	0	0	0	0
	AgB01_g215	Bm10775: Bm10775	9708	Bm10775	Bm10775	-	GO:0016021	Signal;Transmembrane;Transmembrane helix;Membrane	-	-	0.838535	0.431419	ZP domain-containing protein	-	IPR001507:Zona pellucida domain;	-	-	-	-		Y	0.614	2	-	na	-	-	-	Y	-	Y		-	-	-	-	-		OG0008901	Alum;ALUE_0001291101 Alum;ALUE_0001916001 Asuu;AgB01_g215 Bmal;WBGene00231036 Dimm;nDi.2.2.2.g07927 Dimm;nDi.2.2.2.g09721 Lloa;EN70_10392 Lloa;EN70_10393 Wban;maker-PairedContig_80-snap-gene-0.7	0	0	0	2	1	1	1	2	2
	AgB01_g216	WBGene00111324: MICOS complex subunit	6506	WBGene00111324	MICOS complex subunit	-	GO:0061617;GO:0042407	Membrane;Mitochondrion;Mitochondrion inner membrane	-	GO:0007005;GO:0005739;GO:0061024;GO:0043234	1.13672	0.56622	MICOS complex subunit	-	IPR019166:MICOS complex subunit MIC26/MIC27;	biological_process:GO:0042407:cristae formation|cellular_component:GO:0061617:MICOS complex;	-	-	-		-	na	0	-	na	-	-	-	Y	-	-		WBGene00019333	moma-1	MICOS complex subunit MIC27	K02F3.10	CELE_K02F3.10		OG0006526	Acey;maker-ANCCEYDFT_Contig1328-pred_gff_snap-gene-0.2 Alum;ALUE_0001291201 Asuu;AgB01_g216 Bmal;WBGene00225028 Cele;WBGene00019333 Dimm;nDi.2.2.2.g07926 Dmel;FBgn0038400 Hcon;HCON_00143650 Lloa;EN70_10394 Name;NECAME_10977 Srat;WBGene00264092 Sste;SSTP_0000741700 Wban;maker-PairedContig_80-snap-gene-0.10 Wban;maker-PairedContig_80-snap-gene-0.11	0	0	0	1	1	1	2	1	1
	AgB01_g217	KAT8: Histone acetyltransferase	4991	KAT8	Histone acetyltransferase	2.3.1.48	GO:0009047;GO:0045893;GO:0005634;GO:0000805;GO:0034508;GO:0004468;GO:0032968;GO:0006302;GO:0043982;GO:0044545;GO:0006978;GO:0007549;GO:0016456;GO:0005654;GO:0000123;GO:0048478;GO:0010224;GO:0008134;GO:0071392;GO:0031618;GO:0032777;GO:0051091;GO:0000812;GO:0042765;GO:0004402;GO:0030099;GO:0043996;GO:1901985;GO:0016407;GO:0006354;GO:0000228;GO:0019899;GO:0045892;GO:0043995;GO:0006355;GO:0005667;GO:…	Zinc-finger;Chromatin regulator;Chromosome;Transferase;Acetylation;Nucleus;Activator;Acyltransferase	-	GO:0009058;GO:0005634;GO:0005694;GO:0005654;GO:0008134;GO:0006914;GO:0048856;GO:0042393;GO:0016746;GO:0030154;GO:0034641;GO:0002376	1.03749	0.523524	Histone acetyltransferase	K11308: MYST1: histone acetyltransferase MYST1 [EC:2.3.1.48]	IPR002717:Histone acetyltransferase domain, MYST-type;IPR016181:Acyl-CoA N-acyltransferase;IPR016197:Chromo-like domain superfamily;IPR025995:RNA binding activity-knot of a chromodomain;IPR036388:Winged helix-like DNA-binding domain superfamily;	molecular_function:GO:0004402:histone acetyltransferase activity|biological_process:GO:0006355:regulation of transcription, DNA-templated|biological_process:GO:0016573:histone acetylation;	-	-	-		-	na	0	Y	0.607	-	Y	NC	Y	-	-		WBGene00010537	mys-2	Histone acetyltransferase	K03D10.3	CELE_K03D10.3		OG0000137	Acey;maker-ANCCEYDFT_Contig291-augustus-gene-2.12 Acey;maker-ANCCEYDFT_Contig542-augustus-gene-0.37 Acey;maker-ANCCEYDFT_Contig58-augustus-gene-5.31 Acey;maker-ANCCEYDFT_Contig6-augustus-gene-8.23 Acey;maker-ANCCEYDFT_Contig6-pred_gff_fgenesh-gene-13.1 Alum;ALUE_0000055801 Alum;ALUE_0000380501 Alum;ALUE_0001109101 Alum;ALUE_0001157701 Alum;ALUE_0001291301 Alum;ALUE_0001470701 Alum;ALUE_0001570301…	10	3	4	10	5	6	5	6	6
	AgB01_g218	CBG14841: BMA-TAG-275	8214	CBG14841	BMA-TAG-275	-	GO:0004222;GO:0008237;GO:0016021;GO:0007229	Metalloprotease;Membrane;Transmembrane helix;Transmembrane;Signal;Integrin	-	GO:0008233;GO:0007165	0.825472	0.425068	Peptidase M12B domain-containing protein	-	IPR001590:Peptidase M12B, ADAM/reprolysin;IPR024079:Metallopeptidase, catalytic domain superfamily;IPR036436:Disintegrin domain superfamily;	molecular_function:GO:0004222:metalloendopeptidase activity|biological_process:GO:0006508:proteolysis;molecular_function:GO:0008237:metallopeptidase activity;	M12B	M	MER0034955; tag-275 g.p. ({Caenorhabditis elegans}) (Caenorhabditis elegans) [M12.A50]#M12B#{peptidase unit 110-277}~source Q9N5X7~		Y	0.926	1	Y	0.797	-	-	-	Y	-	-		WBGene00016423	tag-275	-	C34H3.1	CELE_C34H3.1		OG0003122	Acey;maker-ANCCEYDFT_Contig24-pred_gff_fgenesh-gene-5.1 Alum;ALUE_0000184901 Alum;ALUE_0000259001 Alum;ALUE_0001616401 Alum;ALUE_0001828001 Alum;ALUE_0001832001 Alum;ALUE_0001832101 Asuu;AgB01_g218 Asuu;AgB10_g120 Bmal;WBGene00222858 Cele;WBGene00016423 Cele;WBGene00017865 Dimm;nDi.2.2.2.g07924 Dimm;nDi.2.2.2.g10838 Dimm;nDi.2.2.2.g11972 Dimm;nDi.2.2.2.g12646 Hcon;HCON_00188500 Lloa;EN70_10396 Na…	0	0	0	6	2	1	2	1	4
	AgB01_g219	MADF domain-containing protein	5949	-	-	-	-	-	-	-	0.98876	0.501765	MADF domain-containing protein	-	IPR006578:MADF domain;	-	-	-	-		-	na	0	-	na	-	-	-	Y	-	-		WBGene00022608	madf-9	MADF domain transcription factor	ZC416.1	CELE_ZC416.1		OG0006857	Alum;ALUE_0000515901 Alum;ALUE_0001309901 Alum;ALUE_0001832201 Asuu;AgB01_g219 Asuu;AgB18_g022 Bmal;WBGene00233015 Dimm;nDi.2.2.2.g09786 Dmel;FBgn0036900 Dmel;FBgn0039350 Dmel;FBgn0040465 Dmel;FBgn0284249 Lloa;EN70_10398 Wban;snap_masked-PairedContig_357-processed-gene-0.13	0	0	0	3	2	1	1	1	1
	AgB01_g220	-	999	-	-	-	-	-	-	-	na	na	na	-	-	-	-	-	-		-	na	0	-	na	-	-	-	-	-	-		-	-	-	-	-		OG0045413	Asuu;AgB01_g220	0	0	0	0	1	0	0	0	0
	AgB01_g221	Dnajc8: DnaJ homolog subfamily C member 8	3458	Dnajc8	DnaJ homolog subfamily C member 8	-	GO:0045171;GO:0005654;GO:0051726;GO:0008081;GO:0005737;GO:0000398;GO:0006629	Cyclin;Acetylation;Stress response;Chaperone;Coiled coil;Phosphoprotein	-	GO:0005576;GO:0005737;GO:0007049;GO:0006397;GO:0005654	0.780738	0.403038	J domain-containing protein (Fragment)	K09528: DNAJC8: DnaJ homolog subfamily C member 8	IPR001623:DnaJ domain;IPR036869:Chaperone J-domain superfamily;	-	-	-	-		-	na	0	-	na	-	-	-	Y	-	-		WBGene00001048	dnj-30	DNaJ domain (Prokaryotic heat shock protein)	Y71F9B.16	CELE_Y71F9B.16		OG0003377	Acey;maker-ANCCEYDFT_Contig61-pred_gff_snap-gene-5.12 Alum;ALUE_0001310201 Asuu;AgB01_g221 Bmal;WBGene00227308 Btau;ENSBTAG00000018385.5 Btau;ENSBTAG00000053402.1 Cele;WBGene00001048 Dimm;nDi.2.2.2.g09773 Dmel;FBgn0039116 Hcon;HCON_00032220 Hsap;ENSG00000126698.11 Hsap;ENSG00000285317.2 Lloa;EN70_1823 Mmus;ENSMUSG00000054405.14 Name;NECAME_03853 Oari;ENSOARG00000003035.1 Oari;ENSOARG00000005940.1…	1	1	1	1	1	1	1	1	1
	AgB01_g222	phb-2: Mitochondrial prohibitin complex protein 2	207	phb-2	Mitochondrial prohibitin complex protein 2	-	GO:0016020	-	-	-	na	na	na	-	-	-	-	-	-		-	na	1	-	na	-	-	-	Y	-	-		-	-	-	-	-		OG0003705	Acey;maker-ANCCEYDFT_Contig189-pred_gff_snap-gene-3.33 Alum;ALUE_0001924501 Asuu;AgB01_g222 Asuu;AgB03_g198 Bmal;WBGene00234276 Btau;ENSBTAG00000013123.4 Cele;WBGene00004015 Dimm;nDi.2.2.2.g02950 Dmel;FBgn0010551 Hcon;HCON_00062010 Hsap;ENSG00000215021.9 Lloa;EN70_436 Mmus;ENSMUSG00000004264.17 Name;NECAME_06187 Oari;ENSOARG00000005015.1 Scer;YGR231C Srat;WBGene00265055 Sscr;ENSSSCG00000024655.3 …	1	1	1	1	2	1	1	1	1
	AgB01_g223	ASU_03677: G in family member (Glb-33)	4133	ASU_03677	G in family member (Glb-33)	-	GO:0019825;GO:0004930;GO:0016021;GO:0020037;GO:0005344	Membrane;Transmembrane helix;Transmembrane;Receptor;Oxygen transport	-	GO:0004871	0.839082	0.431684	G protein-coupled receptor	-	IPR000276:G protein-coupled receptor, rhodopsin-like;IPR009050:Globin-like superfamily;IPR012292:Globin/Protoglobin;IPR017452:GPCR, rhodopsin-like, 7TM;	molecular_function:GO:0004930:G protein-coupled receptor activity|biological_process:GO:0007186:G protein-coupled receptor signaling pathway|cellular_component:GO:0016021:integral component of membrane;cellular_component:GO:0016021:integral component of membrane;molecular_function:GO:0019825:oxygen binding|molecular_function:GO:0020037:heme binding;	-	-	-		-	na	6	Y	0.72	-	-	-	Y	-	Y		WBGene00008021	C39B10.1	-	C39B10.1	CELE_C39B10.1		OG0009365	Acey;maker-ANCCEYDFT_Contig16-pred_gff_snap-gene-3.14 Acey;maker-ANCCEYDFT_Contig16-pred_gff_snap-gene-3.15 Alum;ALUE_0001827301 Asuu;AgB01_g223 Cele;WBGene00008021 Name;NECAME_02659 Srat;WBGene00258461 Sste;SSTP_0000581100	0	0	0	1	1	0	0	0	0
	AgB01_g224	-	329	-	Glutamine-rich protein 2	-	GO:0016021	Membrane;Transmembrane;Transmembrane helix	-	-	na	na	na	-	-	-	-	-	-		-	na	3	Y	0.91	-	-	-	-	-	Y		-	-	-	-	-		OG0045414	Asuu;AgB01_g224	0	0	0	0	1	0	0	0	0
	AgB01_g225	Tcan_02586: Aspartyl protease inhibitor	862	Tcan_02586	Aspartyl protease inhibitor	-	GO:0008233	Hydrolase;Protease	-	GO:0008233	na	na	na	-	IPR010480:Pepsin inhibitor-3-like repeated domain;IPR038412:Pepsin inhibitor-3 domain superfamily;	-	I33	I	MER0018441; aspin-2 (Onchocerca volvulus) [I33.002]#I33#{inhibitor unit 27-235}~source API_ONCVO~		-	na	1	-	na	-	-	-	Y	-	-		-	-	-	-	-		OG0025870	Alum;ALUE_0001342901 Asuu;AgB01_g225	0	0	0	1	1	0	0	0	0
	AgB01_g226	kif11: Kinesin-like protein	8277	kif11	Kinesin-like protein	-	GO:0022008;GO:0005873;GO:0051256;GO:1990023;GO:0007030;GO:0000278;GO:0046602;GO:0007051;GO:0000922;GO:0048085;GO:0045478;GO:0001525;GO:0005871;GO:0005875;GO:0044732;GO:0005874;GO:0001578;GO:0008574;GO:0007059;GO:0051726;GO:0005818;GO:0072687;GO:0005819;GO:0042998;GO:0016020;GO:0090307;GO:0045169;GO:0019886;GO:0097431;GO:0007018;GO:0003777;GO:0005876;GO:0031535;GO:0051289;GO:0005524;GO:0019901;GO:…	Motor protein;Mitosis;Nucleotide-binding;ATP-binding;Microtubule;Cytoskeleton;Coiled coil;Disease mutation	-	GO:0030154;GO:0021700;GO:0019899;GO:0051301;GO:0007049;GO:0007059;GO:0043473;GO:0005815;GO:0007009;GO:0005737;GO:0005856;GO:0022607;GO:0016887;GO:0007067;GO:0005634;GO:0048646;GO:0051276;GO:0048856;GO:0007010;GO:0008092;GO:0043234	1.25241	0.613283	Kinesin-like boursin	K10398: KIF11: kinesin family member 11	IPR001752:Kinesin motor domain;IPR019821:Kinesin motor domain, conserved site;IPR027417:P-loop containing nucleoside triphosphate hydrolase;IPR036961:Kinesin motor domain superfamily;	molecular_function:GO:0003777:microtubule motor activity|molecular_function:GO:0005524:ATP binding|biological_process:GO:0007018:microtubule-based movement;molecular_function:GO:0003777:microtubule motor activity|molecular_function:GO:0005524:ATP binding|biological_process:GO:0007018:microtubule-based movement|molecular_function:GO:0008017:microtubule binding;	-	-	-		-	na	2	-	na	-	-	-	Y	-	Y		WBGene00000257	bmk-1	-	F23B12.8	klp-14, CELE_F23B12.8		OG0000049	Acey;maker-ANCCEYDFT_Contig10-pred_gff_snap-gene-5.10 Acey;maker-ANCCEYDFT_Contig1475-pred_gff_snap-gene-0.3 Acey;maker-ANCCEYDFT_Contig2-augustus-gene-13.36 Acey;maker-ANCCEYDFT_Contig340-pred_gff_snap-gene-1.40 Acey;maker-ANCCEYDFT_Contig59-augustus-gene-3.25 Acey;maker-ANCCEYDFT_Contig76-pred_gff_snap-gene-2.21 Alum;ALUE_0000317801 Alum;ALUE_0000627801 Alum;ALUE_0000786001 Alum;ALUE_0001173701…	5	1	3	10	10	6	7	6	6
	AgB01_g227	-	347	-	-	-	-	-	-	-	na	na	na	-	-	-	-	-	-		-	na	0	-	na	-	-	-	-	-	-		-	-	-	-	-		OG0045415	Asuu;AgB01_g227	0	0	0	0	1	0	0	0	0
	AgB01_g228	TTBK1: Tau-tubulin kinase 1	3288	TTBK1	Tau-tubulin kinase 1	-	GO:0004672;GO:0016301;GO:0005524	Transferase;Kinase	-	GO:0016301	0.95483	0.486309	Serine/threonine protein kinase	-	IPR000719:Protein kinase domain;IPR011009:Protein kinase-like domain superfamily;	molecular_function:GO:0004672:protein kinase activity|molecular_function:GO:0005524:ATP binding|biological_process:GO:0006468:protein phosphorylation;	-	-	-		-	na	0	-	na	-	-	-	Y	-	-		-	-	-	-	-		OG0012310	Alum;ALUE_0001343201 Asuu;AgB01_g228 Asuu;AgR001_g364 Bmal;WBGene00230617 Dimm;nDi.2.2.2.g10318 Lloa;EN70_992	0	0	0	1	2	1	0	1	1
	AgB01_g229	-	618	-	-	-	-	-	-	-	na	na	na	-	-	-	-	-	-		-	na	0	-	na	-	-	-	-	-	-		-	-	-	-	-		OG0045416	Asuu;AgB01_g229	0	0	0	0	1	0	0	0	0
	AgB01_g230	-	2481	-	-	-	-	-	-	-	na	na	na	-	-	-	-	-	-		-	na	0	-	na	-	-	-	-	-	-		-	-	-	-	-		OG0008335	Alum;ALUE_0000186701 Alum;ALUE_0001343301 Alum;ALUE_0001888101 Asuu;AgB01_g230 Asuu;AgB01_g231 Bmal;WBGene00233276 Dimm;nDi.2.2.2.g05323 Lloa;EN70_2801 Wban;maker-PairedContig_1078-snap-gene-0.1 Wban;maker-PairedContig_2236-snap-gene-0.9	0	0	0	3	2	1	2	1	1
	AgB01_g231	-	2073	-	-	-	-	-	-	-	na	na	na	-	-	-	-	-	-		-	na	0	-	na	-	-	-	-	-	-		-	-	-	-	-		OG0008335	Alum;ALUE_0000186701 Alum;ALUE_0001343301 Alum;ALUE_0001888101 Asuu;AgB01_g230 Asuu;AgB01_g231 Bmal;WBGene00233276 Dimm;nDi.2.2.2.g05323 Lloa;EN70_2801 Wban;maker-PairedContig_1078-snap-gene-0.1 Wban;maker-PairedContig_2236-snap-gene-0.9	0	0	0	3	2	1	2	1	1
	AgB01_g232	-	1828	-	-	-	-	-	-	-	na	na	na	-	-	-	-	-	-		-	na	0	-	na	-	-	-	-	-	-		-	-	-	-	-		OG0045417	Asuu;AgB01_g232	0	0	0	0	1	0	0	0	0
	AgB01_g233	-	30685	-	-	-	-	-	-	-	na	na	na	-	-	-	-	-	-		-	na	5	-	na	-	-	-	-	-	Y		-	-	-	-	-		OG0045418	Asuu;AgB01_g233	0	0	0	0	1	0	0	0	0
	AgB01_g234	-	22646	-	-	-	-	-	-	-	na	na	na	-	-	-	-	-	-		-	na	0	-	na	-	-	-	-	-	-		-	-	-	-	-		OG0045419	Asuu;AgB01_g234	0	0	0	0	1	0	0	0	0
	AgB01_g237	-	4002	-	-	-	-	-	-	-	na	na	na	-	-	-	-	-	-		-	na	0	-	na	-	-	-	-	-	-		-	-	-	-	-		OG0045420	Asuu;AgB01_g237	0	0	0	0	1	0	0	0	0
	AgB01_g238	-	22646	-	-	-	-	-	-	-	na	na	na	-	-	-	-	-	-		-	na	3	-	na	-	-	-	-	-	Y		-	-	-	-	-		OG0045421	Asuu;AgB01_g238	0	0	0	0	1	0	0	0	0
	AgB01_g239	-	19989	-	-	-	-	-	-	-	na	na	na	-	-	-	-	-	-		-	na	0	-	na	-	-	-	-	-	-		-	-	-	-	-		OG0045422	Asuu;AgB01_g239	0	0	0	0	1	0	0	0	0
	AgB01_g240	WBGene00238645: BMA-SPDL-1	5280	WBGene00238645	BMA-SPDL-1	-	GO:0003743	Coiled coil;Initiation factor;Protein biosynthesis	-	GO:0008135	na	na	na	-	-	-	-	-	-		-	na	0	-	na	-	-	-	Y	-	-		-	-	-	-	-		OG0017176	Alum;ALUE_0000863201 Asuu;AgB01_g240 Bmal;WBGene00269371 Dimm;nDi.2.2.2.g07672 Lloa;EN70_3326	0	0	0	1	1	1	0	1	1
	AgB01_g241	pim1: Serine/threonine-protein kinase pim-3	1200	pim1	Serine/threonine-protein kinase pim-3	3.4.19.12;2.7.11.1;2.7.11.17	GO:0008134;GO:0005524;GO:0010508;GO:0007140;GO:0030212;GO:0043433;GO:0043123;GO:0006915;GO:0032091;GO:0030097;GO:0043066;GO:0007399;GO:0045893;GO:0046777;GO:0048593;GO:0050821;GO:0051963;GO:0005249;GO:0061179;GO:0004674;GO:0000082;GO:0070561;GO:0004683;GO:0008285;GO:0006468;GO:0016239;GO:0005737;GO:0007346;GO:0043024;GO:0051260;GO:0008637;GO:0004672;GO:0007634;GO:0007049;GO:0009615;GO:0008283;GO:…	Potassium;Transferase;Cell cycle;Serine/threonine-protein kinase;Kinase;Ion channel;Potassium channel;Proto-oncogene;Apoptosis;ATP-binding;Nucleotide-binding;Ubl conjugation;Voltage-gated channel;Neurogenesis;Potassium transport;Phosphoprotein	-	GO:0005737;GO:0044403;GO:0007049;GO:0007165;GO:0008283;GO:0006464;GO:0008219;GO:0008134;GO:0048856;GO:0006914;GO:0016301;GO:0007267;GO:0042592	0.61441	0.157071	Serine/threonine-protein kinase	K08807: PIM3: proto-oncogene serine/threonine-protein kinase Pim-3 [EC:2.7.11.1]	IPR000719:Protein kinase domain;IPR008271:Serine/threonine-protein kinase, active site;IPR011009:Protein kinase-like domain superfamily;IPR017348:Serine/threonine-protein kinase pim-1/2/3;	molecular_function:GO:0004672:protein kinase activity|molecular_function:GO:0005524:ATP binding|biological_process:GO:0006468:protein phosphorylation;molecular_function:GO:0004672:protein kinase activity|biological_process:GO:0006468:protein phosphorylation;molecular_function:GO:0004674:protein serine/threonine kinase activity|biological_process:GO:0006468:protein phosphorylation|biological_proce…	-	-	-		-	na	0	-	na	-	-	-	Y	-	-		-	-	-	-	-		OG0000393	Acey;maker-ANCCEYDFT_Contig16-pred_gff_snap-gene-8.23 Acey;maker-ANCCEYDFT_Contig233-pred_gff_snap-gene-1.5 Acey;maker-ANCCEYDFT_Contig7-pred_gff_snap-gene-1.17 Alum;ALUE_0000012901 Alum;ALUE_0000590201 Alum;ALUE_0000863601 Alum;ALUE_0000914701 Alum;ALUE_0001558601 Asuu;AgB01_g241 Asuu;AgE06_g013 Asuu;AgR003_g425 Asuu;AgR023_g056 Asuu;AgR039_g070 Bmal;WBGene00222279 Bmal;WBGene00224384 Bmal;WBGen…	2	1	1	5	5	3	3	3	3
	AgB01_g242	Bm9920: Major sperm protein	4178	Bm9920	Major sperm protein	-	GO:0005856;GO:0016021	Coiled coil;Cytoplasm;Cytoskeleton	-	GO:0005856	na	na	na	-	-	-	-	-	-		-	na	1	-	na	-	-	-	Y	-	-		-	-	-	-	-		OG0008821	Alum;ALUE_0000039401 Alum;ALUE_0000863701 Asuu;AgB01_g242 Bmal;WBGene00225188 Bmal;WBGene00230181 Dimm;nDi.2.2.2.g03306 Hcon;HCON_00110870 Lloa;EN70_7033 Wban;maker-PairedContig_4690-snap-gene-0.1	0	0	0	2	1	2	1	1	1
	AgB01_g244	-	631	-	-	-	-	Signal	-	-	na	na	na	-	-	-	-	-	-		-	na	0	-	na	-	-	-	-	-	-		-	-	-	-	-		OG0019104	Alum;ALUE_0000863501 Alum;ALUE_0001808101 Asuu;AgB01_g244 Asuu;AgR001_g471	0	0	0	2	2	0	0	0	0
	AgB01_g245	mettl13: Methyltransferase-like protein 13	4894	mettl13	Methyltransferase-like protein 13	-	GO:0008168	Methyltransferase;Signal;Transferase	-	GO:0008168	1.11846	0.558525	Methyltransferase-like protein 13	-	IPR029063:S-adenosyl-L-methionine-dependent methyltransferase;	-	-	-	-		Y	0.769	0	Y	0.706	Y	-	SP	Y	Y	-		-	-	-	-	-		OG0000187	Acey;maker-ANCCEYDFT_Contig1125-pred_gff_fgenesh-gene-0.1 Acey;maker-ANCCEYDFT_Contig12-pred_gff_fgenesh-gene-2.1 Acey;maker-ANCCEYDFT_Contig12-pred_gff_snap-gene-3.16 Acey;maker-ANCCEYDFT_Contig12-pred_gff_snap-gene-3.31 Acey;maker-ANCCEYDFT_Contig12-pred_gff_snap-gene-4.16 Acey;maker-ANCCEYDFT_Contig12-pred_gff_snap-gene-4.18 Acey;maker-ANCCEYDFT_Contig189-augustus-gene-3.49 Acey;maker-ANCCEYDF…	0	0	1	12	14	2	4	3	2
	AgB01_g247	ASU_11034: -	823	ASU_11034	-	-	-	Signal	-	-	na	na	na	-	-	-	-	-	-		Y	0.936	0	-	na	Y	-	SP	Y	Y	-		-	-	-	-	-		OG0008878	Alum;ALUE_0000863401 Alum;ALUE_0000863901 Alum;ALUE_0001099301 Asuu;AgB01_g247 Asuu;AgR062_g027 Bmal;WBGene00232642 Dimm;nDi.2.2.2.g07461 Lloa;EN70_3310 Wban;maker-PairedContig_2101-snap-gene-0.2	0	0	0	3	2	1	1	1	1
	AgB01_g248	ASU_11037: Nanos-like protein 2	6826	ASU_11037	Nanos-like protein 2	-	GO:0003723;GO:0008270	-	-	GO:0043167;GO:0003723	na	na	na	-	IPR024161:Zinc finger, nanos-type;IPR038129:Nanos domain superfamily;	-	-	-	-		-	na	0	Y	0.672	-	Y	NC	Y	-	-		WBGene00003783	nos-1	-	R03D7.7	CELE_R03D7.7		OG0001287	Acey;maker-ANCCEYDFT_Contig28-augustus-gene-8.32 Acey;maker-ANCCEYDFT_Contig287-pred_gff_snap-gene-2.24 Alum;ALUE_0000948901 Asuu;AgB01_g248 Bmal;WBGene00230687 Btau;ENSBTAG00000000399.6 Btau;ENSBTAG00000047505.2 Btau;ENSBTAG00000052883.1 Cele;WBGene00003783 Dmel;FBgn0002962 Hcon;HCON_00007520 Hcon;HCON_00011630 Hcon;HCON_00039900 Hsap;ENSG00000187556.7 Hsap;ENSG00000188425.4 Hsap;ENSG00000188613…	0	0	0	1	1	1	1	1	0
	AgB01_g249	-	1212	-	-	-	-	-	-	-	na	na	na	-	-	-	-	-	-		-	na	0	-	na	-	-	-	-	-	-		-	-	-	-	-		OG0025504	Alum;ALUE_0000949101 Asuu;AgB01_g249	0	0	0	1	1	0	0	0	0
	AgB01_g250	-	1384	-	-	-	-	-	-	-	na	na	na	-	-	-	-	-	-		-	na	1	-	na	-	-	-	-	-	-		-	-	-	-	-		OG0045423	Asuu;AgB01_g250	0	0	0	0	1	0	0	0	0
	AgB01_g251	benA: Beta-tubulin	3376	benA	Beta-tubulin	-	GO:0005876;GO:0005525;GO:0051897;GO:0007019;GO:0005641;GO:0009651;GO:0007411;GO:0003725;GO:0045298;GO:0005200;GO:0007017;GO:0009416;GO:0032720;GO:0043209;GO:0005929;GO:0005881;GO:0042288;GO:0007067;GO:0007507;GO:0000212;GO:0005773;GO:0031625;GO:0004619;GO:0051298;GO:0009506;GO:0004980;GO:0006928;GO:0003924;GO:0010739;GO:0042438;GO:0030425;GO:0000086;GO:0030473;GO:0019233;GO:0030424;GO:0071944;GO:…	Phosphoprotein;Microtubule;Cytoskeleton;Coiled coil;GTP-binding;Isopeptide bond;Nucleotide-binding;Cytoplasm;Disease mutation;Dystonia;Leukodystrophy;Acetylation;Nucleomorph	-	GO:0007010;GO:0000902;GO:0043226;GO:0003924;GO:0005635;GO:0005929;GO:0007067;GO:0005618;GO:0005737;GO:0040011;GO:0051082;GO:0005856;GO:0005576;GO:0005623;GO:0005198;GO:0007049;GO:0043473;GO:0030154;GO:0030705	1.03291	0.521499	Tubulin beta chain	K07375: TUBB: tubulin beta	IPR000217:Tubulin;IPR002453:Beta tubulin;IPR003008:Tubulin/FtsZ, GTPase domain;IPR008280:Tubulin/FtsZ, C-terminal;IPR013838:Beta tubulin, autoregulation binding site;IPR017975:Tubulin, conserved site;IPR018316:Tubulin/FtsZ, 2-layer sandwich domain;IPR023123:Tubulin, C-terminal;IPR036525:Tubulin/FtsZ, GTPase domain superfamily;IPR037103:Tubulin/FtsZ, C-terminal domain superfamily;	molecular_function:GO:0003924:GTPase activity;molecular_function:GO:0005200:structural constituent of cytoskeleton|molecular_function:GO:0005525:GTP binding|cellular_component:GO:0005874:microtubule|biological_process:GO:0007017:microtubule-based process;molecular_function:GO:0005525:GTP binding|cellular_component:GO:0005874:microtubule|biological_process:GO:0007017:microtubule-based process;cell…	-	-	-		-	na	0	-	na	-	-	-	Y	-	-		WBGene00003171	mec-7	Tubulin beta-1 chain	ZK154.3	CELE_ZK154.3		OG0000080	Acey;maker-ANCCEYDFT_Contig16-pred_gff_snap-gene-1.27 Acey;maker-ANCCEYDFT_Contig171-augustus-gene-3.77 Acey;maker-ANCCEYDFT_Contig37-pred_gff_fgenesh-gene-6.3 Alum;ALUE_0000469901 Alum;ALUE_0000494801 Alum;ALUE_0000927201 Alum;ALUE_0000949201 Alum;ALUE_0000949301 Alum;ALUE_0000986501 Alum;ALUE_0001031701 Alum;ALUE_0001294101 Alum;ALUE_0001827701 Asuu;AgB01_g251 Asuu;AgB01_g252 Asuu;AgB02_g235 As…	5	2	2	9	6	4	3	10	7
	AgB01_g252	TUBB4B: Tubulin beta-4B chain	1640	TUBB4B	Tubulin beta-4B chain	-	GO:0015630;GO:0005737;GO:0036464;GO:0051225;GO:0005856;GO:0051082;GO:0071944;GO:0022008;GO:0005618;GO:0007435;GO:0043025;GO:0070062;GO:0009987;GO:0000086;GO:0030473;GO:0030425;GO:0030424;GO:0019843;GO:0019233;GO:0044297;GO:0042277;GO:0046686;GO:0007635;GO:0005829;GO:0030537;GO:0043473;GO:0090037;GO:0051228;GO:0005874;GO:0042267;GO:0030819;GO:1903561;GO:0033269;GO:0030705;GO:0070914;GO:0007409;GO:…	GTP-binding;Cytoplasm;Isopeptide bond;Nucleotide-binding;Cytoskeleton;Coiled coil;Phosphoprotein;Microtubule;Acetylation;Nucleomorph;Leukodystrophy;Disease mutation;Dystonia	-	GO:0000902;GO:0007010;GO:0005929;GO:0007067;GO:0005635;GO:0043226;GO:0003723;GO:0003924;GO:0005634;GO:0002376;GO:0006950;GO:0005623;GO:0019843;GO:0005576;GO:0040011;GO:0005737;GO:0005856;GO:0051082;GO:0005618;GO:0030705;GO:0030154;GO:0005198;GO:0005829;GO:0043473;GO:0007049	1.02255	0.516908	Tubulin beta chain	K07375: TUBB: tubulin beta	IPR000217:Tubulin;IPR002453:Beta tubulin;IPR003008:Tubulin/FtsZ, GTPase domain;IPR008280:Tubulin/FtsZ, C-terminal;IPR017975:Tubulin, conserved site;IPR018316:Tubulin/FtsZ, 2-layer sandwich domain;IPR023123:Tubulin, C-terminal;IPR036525:Tubulin/FtsZ, GTPase domain superfamily;IPR037103:Tubulin/FtsZ, C-terminal domain superfamily;	molecular_function:GO:0003924:GTPase activity;molecular_function:GO:0005200:structural constituent of cytoskeleton|molecular_function:GO:0005525:GTP binding|cellular_component:GO:0005874:microtubule|biological_process:GO:0007017:microtubule-based process;molecular_function:GO:0005525:GTP binding|cellular_component:GO:0005874:microtubule|biological_process:GO:0007017:microtubule-based process;cell…	-	-	-		-	na	0	Y	0.625	-	Y	NC	Y	-	-		WBGene00006538	tbb-4	Tubulin beta-4 chain	B0272.1	CELE_B0272.1		OG0000080	Acey;maker-ANCCEYDFT_Contig16-pred_gff_snap-gene-1.27 Acey;maker-ANCCEYDFT_Contig171-augustus-gene-3.77 Acey;maker-ANCCEYDFT_Contig37-pred_gff_fgenesh-gene-6.3 Alum;ALUE_0000469901 Alum;ALUE_0000494801 Alum;ALUE_0000927201 Alum;ALUE_0000949201 Alum;ALUE_0000949301 Alum;ALUE_0000986501 Alum;ALUE_0001031701 Alum;ALUE_0001294101 Alum;ALUE_0001827701 Asuu;AgB01_g251 Asuu;AgB01_g252 Asuu;AgB02_g235 As…	5	2	2	9	6	4	3	10	7
	AgB01_g253	-	518	-	-	-	-	-	-	-	na	na	na	-	-	-	-	-	-		-	na	0	-	na	-	-	-	-	-	-		-	-	-	-	-		OG0026273	Alum;ALUE_0001802401 Asuu;AgB01_g253	0	0	0	1	1	0	0	0	0
	AgB01_g254	-	11924	-	-	-	-	-	-	-	na	na	na	-	-	-	-	-	-		Y	0.89	0	Y	0.646	Y	-	SP	-	Y	-		-	-	-	-	-		OG0007000	Alum;ALUE_0000001701 Alum;ALUE_0000657301 Alum;ALUE_0001802501 Alum;ALUE_0001843701 Alum;ALUE_0001897801 Asuu;AgB01_g254 Asuu;AgE10_g009 Asuu;AgR023_g162 Bmal;WBGene00230591 Dimm;nDi.2.2.2.g03055 Lloa;EN70_483 Wban;maker-PairedContig_2459-snap-gene-0.2 Wban;maker-PairedContig_3447-snap-gene-0.2	0	0	0	5	3	1	2	1	1
	AgB01_g255	-	10801	-	-	-	-	-	-	-	na	na	na	-	-	-	-	-	-		-	na	1	Y	0.601	-	-	-	-	-	-		-	-	-	-	-		OG0045424	Asuu;AgB01_g255	0	0	0	0	1	0	0	0	0
	AgB01_g256	pgp-3: Multidrug resistance protein pgp-3	4568	pgp-3	Multidrug resistance protein pgp-3	-	GO:0016021;GO:0042626;GO:0005524	Repeat;ATP-binding;Nucleotide-binding;Membrane;Transmembrane;Transmembrane helix	-	GO:0016887;GO:0022857	1.88864	0.819727	P glycoprotein 11	K05658: ABCB1: ATP-binding cassette, subfamily B (MDR/TAP), member 1 [EC:7.6.2.2]	IPR003439:ABC transporter-like;IPR003593:AAA+ ATPase domain;IPR011527:ABC transporter type 1, transmembrane domain;IPR017871:ABC transporter, conserved site;IPR027417:P-loop containing nucleoside triphosphate hydrolase;IPR036640:ABC transporter type 1, transmembrane domain superfamily;	molecular_function:GO:0005524:ATP binding|cellular_component:GO:0016021:integral component of membrane;molecular_function:GO:0005524:ATP binding|cellular_component:GO:0016021:integral component of membrane|molecular_function:GO:0042626:ATPase-coupled transmembrane transporter activity|biological_process:GO:0055085:transmembrane transport;molecular_function:GO:0005524:ATP binding|molecular_functio…	-	-	-		-	na	11	Y	0.755	-	-	-	Y	-	Y		-	-	-	-	-		OG0000088	Acey;maker-ANCCEYDFT_Contig127-pred_gff_snap-gene-4.31 Acey;maker-ANCCEYDFT_Contig169-pred_gff_snap-gene-4.16 Acey;maker-ANCCEYDFT_Contig180-pred_gff_snap-gene-2.8 Acey;maker-ANCCEYDFT_Contig236-pred_gff_snap-gene-1.21 Acey;maker-ANCCEYDFT_Contig311-pred_gff_fgenesh-gene-1.19 Acey;maker-ANCCEYDFT_Contig35-pred_gff_snap-gene-7.18 Acey;maker-ANCCEYDFT_Contig411-pred_gff_snap-gene-1.21 Acey;maker-AN…	1	1	2	12	9	3	3	4	2
	AgB01_g257	Prkag2: 5'-AMP-activated protein kinase subunit gamma-2	7488	Prkag2	5'-AMP-activated protein kinase subunit gamma-2	-	GO:0003824;GO:0016301	Kinase;Transferase	-	GO:0016301	1.23886	0.607922	AMP-Activated protein Kinase Gamma subunit	K07200: PRKAG: 5'-AMP-activated protein kinase, regulatory gamma subunit	IPR000644:CBS domain;	-	-	-	-		-	na	0	-	na	-	-	-	Y	-	-		WBGene00020633	aakg-2	AMP-Activated protein Kinase Gamma subunit	T20F7.6	CELE_T20F7.6		OG0006927	Acey;maker-ANCCEYDFT_Contig24-pred_gff_snap-gene-5.15 Acey;maker-ANCCEYDFT_Contig24-pred_gff_snap-gene-5.16 Alum;ALUE_0000657601 Asuu;AgB01_g257 Bmal;WBGene00228244 Cele;WBGene00020633 Dimm;nDi.2.2.2.g09099 Hcon;HCON_00056880 Lloa;EN70_9426 Name;NECAME_01150 Name;NECAME_01151 Wban;maker-PairedContig_3530-snap-gene-0.21 Wban;maker-PairedContig_388-snap-gene-0.1	0	0	0	1	1	1	2	1	1
	AgB01_g258	C56G2.3: Uncharacterized protein C56G2.3	7856	C56G2.3	Uncharacterized protein C56G2.3	2.1.1.-	GO:0006310;GO:0005524;GO:0003910;GO:0051103;GO:0003677;GO:0008168	S-adenosyl-L-methionine;Transferase;Ligase;Methyltransferase;Coiled coil	-	GO:0016874;GO:0006259;GO:0008168;GO:0006950;GO:0003677	1.19482	0.590221	SAM-dependent MTase TRM10-type domain-containing protein (Fragment)	-	IPR028564:tRNA methyltransferase TRM10-type domain;IPR038459:tRNA methyltransferase TRM10-type domain superfamily;	-	-	-	-		-	na	0	-	na	-	-	-	Y	-	-		WBGene00016978	C56G2.3	-	C56G2.3	CELE_C56G2.3		OG0007021	Alum;ALUE_0000657701 Asuu;AgB01_g258 Bmal;WBGene00230317 Cele;WBGene00016978 Dimm;nDi.2.2.2.g00523 Hcon;HCON_00087820 Lloa;EN70_3933 Name;NECAME_13773 Srat;WBGene00256762 Srat;WBGene00257286 Sste;SSTP_0000299700 Sste;SSTP_0001195700 Wban;maker-PairedContig_2686-snap-gene-7.17	0	0	0	1	1	1	1	1	1
	AgB01_g259	-	4617	-	-	-	-	-	-	-	na	na	na	-	-	-	-	-	-		-	na	0	-	na	-	-	-	-	-	-		-	-	-	-	-		OG0045425	Asuu;AgB01_g259	0	0	0	0	1	0	0	0	0
	AgB01_g260	-	762	-	-	-	-	-	-	-	na	na	na	-	-	-	-	-	-		-	na	0	-	na	-	-	-	-	-	-		-	-	-	-	-		OG0025192	Alum;ALUE_0000657901 Asuu;AgB01_g260	0	0	0	1	1	0	0	0	0
	AgB01_g261	Bm11022: Bm11022	5932	Bm11022	Bm11022	-	GO:0016021	Transmembrane;Transmembrane helix;Membrane;Signal	-	-	na	na	na	-	-	-	-	-	-		Y	0.764	2	-	na	-	-	-	Y	-	Y		-	-	-	-	-		OG0009495	Alum;ALUE_0000658001 Alum;ALUE_0001150401 Asuu;AgB01_g261 Asuu;AgR002_g416 Bmal;WBGene00231283 Dimm;nDi.2.2.2.g04026 Lloa;EN70_8194 Wban;maker-PairedContig_1857-snap-gene-0.2	0	0	0	2	2	1	1	1	1
	AgB01_g262	-	7023	-	-	-	-	-	-	-	na	na	na	-	-	-	-	-	-		-	na	0	-	na	-	-	-	-	-	-		-	-	-	-	-		OG0025193	Alum;ALUE_0000658201 Asuu;AgB01_g262	0	0	0	1	1	0	0	0	0
	AgB01_g263	ASU_04536: -	2279	ASU_04536	-	-	GO:0016021	Membrane;Transmembrane helix;Transmembrane	-	-	na	na	na	-	-	-	-	-	-		-	na	1	-	na	-	-	-	Y	-	-		-	-	-	-	-		OG0021302	Alum;ALUE_0001235801 Asuu;AgB01_g263 Hcon;HCON_00076105	0	0	0	1	1	0	0	0	0
	AgB01_g264	-	2738	-	-	-	-	-	-	-	na	na	na	-	-	-	-	-	-		-	na	1	-	na	-	-	-	-	-	-		-	-	-	-	-		OG0012293	Alum;ALUE_0001235901 Asuu;AgB01_g264 Bmal;WBGene00221587 Dimm;nDi.2.2.2.g03292 Lloa;EN70_7018 Wban;maker-PairedContig_834-snap-gene-0.12	0	0	0	1	1	1	1	1	1
	AgB01_g265	RGPS2: RGPS2	5242	RGPS2	RGPS2	-	GO:0008321;GO:0007264;GO:0005085;GO:0032485;GO:0005622	-	-	GO:0007165;GO:0005622	1.05921	0.533055	Putative ras1 guanine nucleotide exchange factor	-	IPR001895:Ras guanine-nucleotide exchange factors catalytic domain;IPR011993:PH-like domain superfamily;IPR023578:Ras guanine nucleotide exchange factor domain superfamily;IPR036964:Ras guanine-nucleotide exchange factor catalytic domain superfamily;	molecular_function:GO:0005085:guanyl-nucleotide exchange factor activity|biological_process:GO:0007264:small GTPase mediated signal transduction;	-	-	-		-	na	0	-	na	-	-	-	Y	-	-		-	-	-	-	-		OG0005140	Alum;ALUE_0001236001 Asuu;AgB01_g265 Asuu;AgB01_g266 Btau;ENSBTAG00000010718.6 Btau;ENSBTAG00000023843.6 Dmel;FBgn0034158 Hsap;ENSG00000116191.17 Hsap;ENSG00000136828.19 Hsap;ENSG00000159496.14 Lloa;EN70_7028 Mmus;ENSMUSG00000026594.14 Mmus;ENSMUSG00000038831.16 Oari;ENSOARG00000012455.1 Oari;ENSOARG00000016177.1 Sscr;ENSSSCG00000005607.4 Sscr;ENSSSCG00000015523.4 Tmur;WBGene00292893 Tsui;D918_03…	1	1	1	1	2	0	0	1	0
	AgB01_g266	RALGPS2: Ras-specific guanine nucleotide-releasing factor RalGPS2	918	RALGPS2	Ras-specific guanine nucleotide-releasing factor RalGPS2	-	GO:0005085;GO:0005622;GO:0007264	-	-	GO:0005622;GO:0007165	na	na	na	-	IPR001895:Ras guanine-nucleotide exchange factors catalytic domain;IPR023578:Ras guanine nucleotide exchange factor domain superfamily;IPR036964:Ras guanine-nucleotide exchange factor catalytic domain superfamily;	molecular_function:GO:0005085:guanyl-nucleotide exchange factor activity|biological_process:GO:0007264:small GTPase mediated signal transduction;	-	-	-		-	na	0	-	na	-	-	-	Y	-	-		-	-	-	-	-		OG0005140	Alum;ALUE_0001236001 Asuu;AgB01_g265 Asuu;AgB01_g266 Btau;ENSBTAG00000010718.6 Btau;ENSBTAG00000023843.6 Dmel;FBgn0034158 Hsap;ENSG00000116191.17 Hsap;ENSG00000136828.19 Hsap;ENSG00000159496.14 Lloa;EN70_7028 Mmus;ENSMUSG00000026594.14 Mmus;ENSMUSG00000038831.16 Oari;ENSOARG00000012455.1 Oari;ENSOARG00000016177.1 Sscr;ENSSSCG00000005607.4 Sscr;ENSSSCG00000015523.4 Tmur;WBGene00292893 Tsui;D918_03…	1	1	1	1	2	0	0	1	0
	AgB01_g267	-	2991	-	-	-	-	-	-	-	na	na	na	-	-	-	-	-	-		-	na	0	-	na	-	-	-	-	-	-		-	-	-	-	-		OG0045426	Asuu;AgB01_g267	0	0	0	0	1	0	0	0	0
	AgB01_g268	catB: Cathepsin B	1426	catB	Cathepsin B	3.4.22.-;3.4.22.1	GO:0002224;GO:0004175;GO:0004197;GO:0005085;GO:0005518;GO:0005615;GO:0005730;GO:0005739;GO:0005764;GO:0005773;GO:0005901;GO:0006508;GO:0006914;GO:0007155;GO:0007264;GO:0007283;GO:0007519;GO:0008234;GO:0009611;GO:0009612;GO:0009749;GO:0009897;GO:0014070;GO:0014075;GO:0016324;GO:0030574;GO:0030855;GO:0030984;GO:0031101;GO:0032403;GO:0034097;GO:0036021;GO:0042277;GO:0042383;GO:0042470;GO:0042981;GO:…	Acetylation;Disulfide bond;Glycoprotein;Hydrolase;Lysosome;Protease;Secreted;Signal;Thiol protease;Zymogen	-	GO:0000003;GO:0005576;GO:0005615;GO:0005730;GO:0005739;GO:0005764;GO:0005773;GO:0006914;GO:0008219;GO:0008233;GO:0009056;GO:0016023;GO:0030154;GO:0040007;GO:0043226;GO:0044403;GO:0048856	0.591718	0.104994	Cathepsin B (inferred by orthology to a human protein)	K01363: CTSB: cathepsin B [EC:3.4.22.1]	IPR000668:Peptidase C1A, papain C-terminal;IPR025661:Cysteine peptidase, asparagine active site;	biological_process:GO:0006508:proteolysis|molecular_function:GO:0008234:cysteine-type peptidase activity;	C01A	C	MER0001554; cathepsin B-like cysteine peptidase 6 ({Caenorhabditis elegans}) (Caenorhabditis elegans) [C01.A51]#C01A#{peptidase unit 96-358}~source CPR6_CAEEL~		-	na	0	Y	0.913	-	Y	NC	Y	-	-		-	-	-	-	-		OG0006006	Acey;maker-ANCCEYDFT_Contig183-augustus-gene-2.45 Acey;maker-ANCCEYDFT_Contig183-augustus-gene-2.53 Acey;maker-ANCCEYDFT_Contig259-pred_gff_snap-gene-1.6 Acey;maker-ANCCEYDFT_Contig259-pred_gff_snap-gene-2.57 Acey;maker-ANCCEYDFT_Contig327-pred_gff_snap-gene-1.10 Acey;maker-ANCCEYDFT_Contig383-pred_gff_snap-gene-1.16 Acey;maker-ANCCEYDFT_Contig383-pred_gff_snap-gene-1.17 Acey;maker-ANCCEYDFT_Cont…	0	0	0	3	1	0	0	0	0
	AgB01_g269	CATB: Cathepsin B	930	CATB	Cathepsin B	3.4.-.-;3.4.22.-;3.4.22.1	GO:0035071;GO:0097067;GO:0014075;GO:0007283;GO:0045471;GO:0043394;GO:0048102;GO:0005615;GO:0008234;GO:0002224;GO:0007519;GO:0009749;GO:0042981;GO:0009611;GO:0006508;GO:0030984;GO:0042277;GO:0042383;GO:0019233;GO:0016324;GO:0042470;GO:0005901;GO:0034097;GO:0014070;GO:0070062;GO:0005739;GO:0098595;GO:0004175;GO:0071260;GO:0043621;GO:0036021;GO:0005730;GO:0005773;GO:0030855;GO:0051603;GO:0030574;GO:…	Acetylation;Hydrolase;Signal;Zymogen;Lysosome;Thiol protease;Disulfide bond;Glycoprotein;Protease	-	GO:0005764;GO:0006914;GO:0048856;GO:0016023;GO:0008219;GO:0000003;GO:0040007;GO:0005773;GO:0043226;GO:0044403;GO:0005576;GO:0005730;GO:0008233;GO:0005739;GO:0030154;GO:0009056;GO:0005615	1.35802	0.653685	Cathepsin B endopeptidase	K01363: CTSB: cathepsin B [EC:3.4.22.1]	IPR000169:Cysteine peptidase, cysteine active site;IPR000668:Peptidase C1A, papain C-terminal;	biological_process:GO:0006508:proteolysis|molecular_function:GO:0008234:cysteine-type peptidase activity;	C01A	C	MER0001554; cathepsin B-like cysteine peptidase 6 ({Caenorhabditis elegans}) (Caenorhabditis elegans) [C01.A51]#C01A#{peptidase unit 96-358}~source CPR6_CAEEL~		-	na	0	-	na	-	-	-	Y	-	-		WBGene00000786	cpr-6	Cathepsin B-like cysteine proteinase 6	C25B8.3	CELE_C25B8.3		OG0000033	Acey;maker-ANCCEYDFT_Contig1050-pred_gff_snap-gene-0.8 Acey;maker-ANCCEYDFT_Contig108-pred_gff_snap-gene-3.20 Acey;maker-ANCCEYDFT_Contig1300-pred_gff_snap-gene-0.4 Acey;maker-ANCCEYDFT_Contig183-augustus-gene-3.35 Acey;maker-ANCCEYDFT_Contig19-pred_gff_fgenesh-gene-2.22 Acey;maker-ANCCEYDFT_Contig2037-pred_gff_fgenesh-gene-0.0 Acey;maker-ANCCEYDFT_Contig210-pred_gff_snap-gene-0.15 Acey;maker-ANC…	7	9	9	7	3	3	4	2	2
	AgB01_g271	GST2: Putative splicing factor, arginine/serine-rich 7	1661	GST2	Putative splicing factor, arginine/serine-rich 7	2.5.1.18	GO:0010225;GO:0010286;GO:0042542;GO:0008340;GO:0003676;GO:0050829;GO:0045087;GO:0016740;GO:0055114;GO:0008152;GO:0004364;GO:0006749;GO:0000166	Transferase;Coiled coil	-	GO:0016765;GO:0007568;GO:0002376;GO:0006950;GO:0048856	1.19346	0.589667	Glutathione-s-transferase pi class	K23790: GSTP: glutathione S-transferase P [EC:2.5.1.18]	IPR003082:Glutathione S-transferase, Pi class;IPR004045:Glutathione S-transferase, N-terminal;IPR004046:Glutathione S-transferase, C-terminal;IPR010987:Glutathione S-transferase, C-terminal-like;IPR036249:Thioredoxin-like superfamily;IPR036282:Glutathione S-transferase, C-terminal domain superfamily;	molecular_function:GO:0004364:glutathione transferase activity|biological_process:GO:0008152:metabolic process;molecular_function:GO:0005515:protein binding;	-	-	-		-	na	0	-	na	-	-	-	Y	-	-		-	-	-	-	-		OG0000363	Alum;ALUE_0001440301 Alum;ALUE_0001440401 Asuu;AgB01_g271 Asuu;AgB01_g272 Bmal;WBGene00225675 Btau;ENSBTAG00000001842.6 Btau;ENSBTAG00000003548.6 Btau;ENSBTAG00000012692.6 Btau;ENSBTAG00000017765.6 Btau;ENSBTAG00000037673.3 Btau;ENSBTAG00000051210.1 Cele;WBGene00001749 Cele;WBGene00001758 Cele;WBGene00001771 Cele;WBGene00001773 Cele;WBGene00001789 Cele;WBGene00018911 Cele;WBGene00018912 Cele;WBGe…	8	1	1	2	2	1	2	1	1
	AgB01_g272	GST2: Glutathione S-transferase 2	3771	GST2	Glutathione S-transferase 2	2.5.1.18	GO:0009636;GO:0043508;GO:0070062;GO:0035731;GO:0004364;GO:0008152;GO:2001237;GO:0098788;GO:0000166;GO:0070373;GO:0006749;GO:0035730;GO:0097014;GO:0032691;GO:0006805;GO:0050829;GO:0003676;GO:0042542;GO:0010286;GO:0010225;GO:0008340;GO:0071683;GO:0016740;GO:0032720;GO:0051771;GO:0071638;GO:0048471;GO:0097057;GO:0045087	Transferase;Coiled coil	-	GO:0006950;GO:0007568;GO:0005623;GO:0006790;GO:0016765;GO:0005615;GO:0008219;GO:0005929	2.2139	0.89104	Glutathione-S-transferase	K23790: GSTP: glutathione S-transferase P [EC:2.5.1.18]	IPR003082:Glutathione S-transferase, Pi class;IPR004045:Glutathione S-transferase, N-terminal;IPR004046:Glutathione S-transferase, C-terminal;IPR010987:Glutathione S-transferase, C-terminal-like;IPR036249:Thioredoxin-like superfamily;IPR036282:Glutathione S-transferase, C-terminal domain superfamily;	molecular_function:GO:0004364:glutathione transferase activity|biological_process:GO:0008152:metabolic process;molecular_function:GO:0005515:protein binding;	-	-	-		Y	0.575	0	-	na	Y	-	SP	Y	Y	-		WBGene00001749	gst-1	Glutathione S-transferase P	R107.7	CE00302, CELE_R107.7		OG0000363	Alum;ALUE_0001440301 Alum;ALUE_0001440401 Asuu;AgB01_g271 Asuu;AgB01_g272 Bmal;WBGene00225675 Btau;ENSBTAG00000001842.6 Btau;ENSBTAG00000003548.6 Btau;ENSBTAG00000012692.6 Btau;ENSBTAG00000017765.6 Btau;ENSBTAG00000037673.3 Btau;ENSBTAG00000051210.1 Cele;WBGene00001749 Cele;WBGene00001758 Cele;WBGene00001771 Cele;WBGene00001773 Cele;WBGene00001789 Cele;WBGene00018911 Cele;WBGene00018912 Cele;WBGe…	8	1	1	2	2	1	2	1	1
	AgB01_g273	-	1703	-	Major sperm protein	-	GO:0016021;GO:0005856	Cytoskeleton;Coiled coil;Cytoplasm;Transmembrane helix;Transmembrane;Membrane	-	GO:0005856	na	na	na	-	-	-	-	-	-		-	na	0	-	na	-	-	-	-	-	-		-	-	-	-	-		OG0025963	Alum;ALUE_0001440501 Asuu;AgB01_g273	0	0	0	1	1	0	0	0	0
	AgB01_g274	mbtd1: Mbt repeat protein	3823	mbtd1	Mbt repeat protein	-	GO:0005634;GO:0006355;GO:0003712	Signal	-	GO:0034641;GO:0009058;GO:0005634	na	na	na	-	IPR004092:Mbt repeat;	cellular_component:GO:0005634:nucleus|biological_process:GO:0006355:regulation of transcription, DNA-templated;	-	-	-		-	na	0	-	na	-	-	-	Y	-	-		WBGene00003041	lin-61	-	R06C7.7	rls-1, CELE_R06C7.7		OG0002500	Acey;maker-ANCCEYDFT_Contig425-augustus-gene-1.47 Alum;ALUE_0001108101 Asuu;AgB01_g274 Bmal;WBGene00225513 Bmal;WBGene00228125 Btau;ENSBTAG00000009407.6 Btau;ENSBTAG00000030222.3 Cele;WBGene00003041 Cele;WBGene00021661 Dimm;nDi.2.2.2.g05178 Dmel;FBgn0032475 Hcon;HCON_00060530 Hsap;ENSG00000011258.16 Hsap;ENSG00000100395.15 Lloa;EN70_7894 Mmus;ENSMUSG00000022394.14 Mmus;ENSMUSG00000059474.13 Name;…	1	2	1	1	1	2	1	1	1
	AgB01_g275	mbtd1: MBT domain-containing protein 1	424	mbtd1	MBT domain-containing protein 1	-	GO:0005634;GO:0006355	-	-	GO:0005634;GO:0009058;GO:0034641	na	na	na	-	-	-	-	-	-		-	na	0	-	na	-	-	-	Y	-	-		-	-	-	-	-		OG0025964	Alum;ALUE_0001440601 Asuu;AgB01_g275	0	0	0	1	1	0	0	0	0
	AgB01_g276	ASU_04545: -	2623	ASU_04545	-	-	-	Disulfide bond	-	-	1.32004	0.639437	Saposin B-type domain-containing protein	-	IPR008138:Saposin B type, region 2;IPR008139:Saposin B type domain;IPR011001:Saposin-like;	-	-	-	-		-	na	1	-	na	-	-	-	Y	-	-		WBGene00004998	spp-13	SaPosin-like Protein family	F08F1.6	CELE_F08F1.6		OG0019132	Alum;ALUE_0001108201 Asuu;AgB01_g276 Cele;WBGene00004998 Hcon;HCON_00168340	0	0	0	1	1	0	0	0	0
	AgB01_g277	-	5591	-	-	-	GO:0016021	Membrane;Transmembrane;Transmembrane helix	-	-	na	na	na	-	-	-	-	-	-		-	na	1	-	na	-	-	-	-	-	-		-	-	-	-	-		OG0021281	Alum;ALUE_0001108301 Asuu;AgB01_g277 Asuu;AgR160_g002	0	0	0	1	2	0	0	0	0
	AgB01_g278	-	880	-	-	-	-	-	-	-	na	na	na	-	-	-	-	-	-		-	na	1	-	na	-	-	-	-	-	-		-	-	-	-	-		OG0026661	Asuu;AgB01_g278 Asuu;AgR160_g001	0	0	0	0	2	0	0	0	0
	AgB01_g280	-	1680	-	-	-	GO:0016021	Membrane;Transmembrane;Transmembrane helix	-	-	na	na	na	-	-	-	-	-	-		-	na	1	-	na	-	-	-	-	-	-		-	-	-	-	-		OG0025656	Alum;ALUE_0001108501 Asuu;AgB01_g280	0	0	0	1	1	0	0	0	0
	AgB01_g281	acbp-3: Acyl-CoA-binding protein homolog 3	3128	acbp-3	Acyl-CoA-binding protein homolog 3	-	GO:0019915;GO:0008289;GO:0006810;GO:0000062	Membrane;Transmembrane helix;Transmembrane;Lipid-binding;Transport	-	GO:0006810;GO:0008289	1.70009	0.767786	Acyl-CoA-binding protein 3	-	IPR000582:Acyl-CoA-binding protein, ACBP;IPR014352:FERM/acyl-CoA-binding protein superfamily;IPR022408:Acyl-CoA-binding protein, ACBP, conserved site;IPR035984:Acyl-CoA binding protein superfamily;	molecular_function:GO:0000062:fatty-acyl-CoA binding;	-	-	-		-	na	0	-	na	-	-	-	Y	-	-		WBGene00009818	acbp-3	Acyl-CoA-binding protein homolog 3	F47B10.7	CELE_F47B10.7		OG0000332	Acey;maker-ANCCEYDFT_Contig168-augustus-gene-1.26 Acey;maker-ANCCEYDFT_Contig334-augustus-gene-0.36 Alum;ALUE_0001108601 Alum;ALUE_0001530801 Alum;ALUE_0001678601 Alum;ALUE_0001738301 Alum;ALUE_0002094301 Alum;ALUE_0002252801 Asuu;AgB01_g281 Asuu;AgR004_g266 Asuu;AgR007_g185 Asuu;AgR047_g052 Bmal;WBGene00224439 Bmal;WBGene00234030 Btau;ENSBTAG00000002858.6 Btau;ENSBTAG00000006054.5 Btau;ENSBTAG00…	1	0	1	6	4	2	2	1	1
	AgB01_g282	ASU_04549: -	1304	ASU_04549	-	-	GO:0016021	Transmembrane helix;Transmembrane;Membrane	-	-	na	na	na	-	-	-	-	-	-		-	na	4	-	na	-	-	-	Y	-	Y		-	-	-	-	-		OG0019133	Alum;ALUE_0001108701 Asuu;AgB01_g282 Name;NECAME_06136 Sste;SSTP_0000231300	0	0	0	1	1	0	0	0	0
	AgB01_g283	grsm: Putative aminopeptidase NPEPL1	3261	grsm	Putative aminopeptidase NPEPL1	3.4.11.1;3.4.11.-	GO:0061025;GO:0005737;GO:0030145;GO:0016192;GO:0008235;GO:0004177;GO:0006508;GO:0042802;GO:0040009;GO:0005634;GO:0046662	Protease;Cytoplasm;Metalloprotease;Aminopeptidase;Manganese;Hydrolase;Metal-binding	-	GO:0008233;GO:0005737;GO:0005634;GO:0043167	1.40371	0.670408	probable aminopeptidase NPEPL1 isoform X2	K09611: NPEPL1: probable aminopeptidase NPEPL1 [EC:3.4.11.-]	IPR000819:Peptidase M17, leucyl aminopeptidase, C-terminal;IPR011356:Peptidase M17, leucine aminopeptidase/peptidase B;	molecular_function:GO:0004177:aminopeptidase activity|cellular_component:GO:0005622:intracellular|biological_process:GO:0006508:proteolysis;molecular_function:GO:0004177:aminopeptidase activity|cellular_component:GO:0005737:cytoplasm|molecular_function:GO:0008235:metalloexopeptidase activity|biological_process:GO:0019538:protein metabolic process|molecular_function:GO:0030145:manganese ion bindin…	M17	M	MER0001240; ZK353.6 ({Caenorhabditis elegans}) (Caenorhabditis elegans) [M17.A05]#M17#{peptidase unit 1-488}~source YOJ6_CAEEL~		-	na	0	Y	0.727	-	Y	NC	Y	-	-		WBGene00002249	lap-1	Leucine aminopeptidase 1	ZK353.6	CELE_ZK353.6		OG0000905	Acey;maker-ANCCEYDFT_Contig5-pred_gff_snap-gene-3.19 Alum;ALUE_0002036801 Asuu;AgB01_g283 Bmal;WBGene00227716 Btau;ENSBTAG00000005989.6 Btau;ENSBTAG00000016724.6 Cele;WBGene00002249 Dimm;nDi.2.2.2.g08542 Dmel;FBgn0033860 Dmel;FBgn0033868 Dmel;FBgn0034132 Dmel;FBgn0035915 Dmel;FBgn0040493 Dmel;FBgn0045770 Dmel;FBgn0052064 Dmel;FBgn0052351 Dmel;FBgn0259795 Hsap;ENSG00000002549.12 Hsap;ENSG000002154…	4	3	4	1	1	1	0	2	1
	AgB01_g284	WBGene00238787: Leucine aminopeptidase 1	600	WBGene00238787	Leucine aminopeptidase 1	-	GO:0004177;GO:0005737;GO:0008235;GO:0030145	Aminopeptidase;Hydrolase;Protease;Signal	-	GO:0005737;GO:0008233;GO:0043167	na	na	na	K09611: NPEPL1: probable aminopeptidase NPEPL1 [EC:3.4.11.-]	-	-	M17	M	MER0001240; ZK353.6 ({Caenorhabditis elegans}) (Caenorhabditis elegans) [M17.A05]#M17#{peptidase unit 1-488}~source YOJ6_CAEEL~		-	na	0	-	na	-	-	-	Y	-	-		-	-	-	-	-		OG0026658	Alum;ALUE_0002351901 Asuu;AgB01_g284	0	0	0	1	1	0	0	0	0
	AgB01_g285	scsC: Succinyl-CoA ligase subunit beta	6732	scsC	Succinyl-CoA ligase subunit beta	6.2.1.-;6.2.1.4;6.2.1.5	GO:0006105;GO:0042709;GO:0006781;GO:0006104;GO:0008152;GO:0005739;GO:0070062;GO:0042566;GO:0016226;GO:0003908;GO:0004774;GO:0004775;GO:0005875;GO:0005524;GO:0046872;GO:0006099;GO:0004776;GO:0016874;GO:0043209;GO:0009361;GO:0010824;GO:0007052	Acetylation;Tricarboxylic acid cycle;Mitochondrion;Disease mutation;Ligase;Transit peptide;ATP-binding;Hydrogenosome;Nucleotide-binding	Carbohydrate metabolism	GO:0044281;GO:0005623;GO:0005576;GO:0006790;GO:0005739;GO:0043167;GO:0016874;GO:0051186;GO:0043226;GO:0006091	1.62564	0.745133	Succinate-CoA ligase ADP-forming beta subunit	K01900: LSC2: succinyl-CoA synthetase beta subunit [EC:6.2.1.4 6.2.1.5]	IPR005809:Succinate--CoA synthetase, beta subunit;IPR005811:ATP-citrate lyase/succinyl-CoA ligase;IPR013650:ATP-grasp fold, succinyl-CoA synthetase-type;IPR013815:ATP-grasp fold, subdomain 1;IPR016102:Succinyl-CoA synthetase-like;IPR017866:Succinyl-CoA synthetase, beta subunit, conserved site;IPR034723:Succinate--CoA ligase [ADP-forming] subunit beta, mitochondrial;	molecular_function:GO:0003824:catalytic activity|biological_process:GO:0008152:metabolic process;molecular_function:GO:0005524:ATP binding;cellular_component:GO:0005739:mitochondrion|biological_process:GO:0006099:tricarboxylic acid cycle;biological_process:GO:0006099:tricarboxylic acid cycle;	-	-	-		-	na	0	-	na	-	-	-	Y	-	-		WBGene00009812	suca-1	Succinate--CoA ligase	F47B10.1	CELE_F47B10.1		OG0000726	Acey;maker-ANCCEYDFT_Contig419-pred_gff_snap-gene-0.12 Acey;maker-ANCCEYDFT_Contig5-pred_gff_fgenesh-gene-3.0 Alum;ALUE_0001402801 Alum;ALUE_0002115601 Asuu;AgB01_g285 Asuu;AgR020_g073 Asuu;AgR020_g074 Bmal;WBGene00224438 Btau;ENSBTAG00000006759.5 Btau;ENSBTAG00000009541.5 Cele;WBGene00009812 Cele;WBGene00016844 Dimm;nDi.2.2.2.g08541 Dmel;FBgn0029118 Dmel;FBgn0037643 Hcon;HCON_00059820 Hcon;HCON_…	4	3	3	2	3	1	0	1	1
	AgB01_g286	-	1579	-	Carboxylic ester hydrolase	3.1.1.-	GO:0016021;GO:0016787	-	-	-	na	na	na	-	-	-	-	-	-		-	na	1	-	na	-	-	-	-	-	-		-	-	-	-	-		OG0045427	Asuu;AgB01_g286	0	0	0	0	1	0	0	0	0
	AgB01_g288	BCHE: Carboxylic ester hydrolase	3419	BCHE	Carboxylic ester hydrolase	3.1.1.-	GO:0016021;GO:0016787	Hydrolase;Membrane;Signal;Transmembrane;Transmembrane helix	-	-	na	na	na	K01044: CES1: carboxylesterase 1 [EC:3.1.1.1]	IPR002018:Carboxylesterase, type B;IPR029058:Alpha/Beta hydrolase fold;	-	S09X	S	MER0045935; ZC376.2 g.p. ({Caenorhabditis elegans}) (Caenorhabditis elegans) [S09.A90]#S09X#{peptidase unit 92-438}~source CAB00884~		-	na	0	-	na	-	-	-	Y	-	-		-	-	-	-	-		OG0005824	Alum;ALUE_0001950301 Alum;ALUE_0002282501 Asuu;AgB01_g288 Asuu;AgB01_g289 Cele;WBGene00011362 Cele;WBGene00011364 Cele;WBGene00013873 Cele;WBGene00013874 Cele;WBGene00013875 Srat;WBGene00257105 Srat;WBGene00265384 Sste;SSTP_0000942800 Sste;SSTP_0001266300 Tmur;WBGene00291951 Tmur;WBGene00296444 Tsui;D918_01698 Ttri;TTRE_0000280601	2	1	1	2	2	0	0	0	0
	AgB01_g289	BCHE: Carboxylic ester hydrolase	1848	BCHE	Carboxylic ester hydrolase	3.1.1.-	GO:0008152;GO:0005615;GO:0052689;GO:0016021;GO:0004104;GO:0016787;GO:0016758	Transmembrane;Transmembrane helix;Membrane;Signal;Hydrolase	-	GO:0005615;GO:0016757	0.669238	0.282901	Carboxylesterase/lipase family protein	-	IPR002018:Carboxylesterase, type B;IPR019826:Carboxylesterase type B, active site;IPR029058:Alpha/Beta hydrolase fold;	-	S09X	S	MER0045935; ZC376.2 g.p. ({Caenorhabditis elegans}) (Caenorhabditis elegans) [S09.A90]#S09X#{peptidase unit 92-438}~source CAB00884~		-	na	0	-	na	-	-	-	Y	-	-		-	-	-	-	-		OG0005824	Alum;ALUE_0001950301 Alum;ALUE_0002282501 Asuu;AgB01_g288 Asuu;AgB01_g289 Cele;WBGene00011362 Cele;WBGene00011364 Cele;WBGene00013873 Cele;WBGene00013874 Cele;WBGene00013875 Srat;WBGene00257105 Srat;WBGene00265384 Sste;SSTP_0000942800 Sste;SSTP_0001266300 Tmur;WBGene00291951 Tmur;WBGene00296444 Tsui;D918_01698 Ttri;TTRE_0000280601	2	1	1	2	2	0	0	0	0
	AgB01_g290	CES2: Cocaine esterase	6815	CES2	Cocaine esterase	3.1.1.-	GO:0051603;GO:0016787;GO:0016021;GO:0005764;GO:0004197;GO:0005615	Membrane;Transmembrane;Transmembrane helix;Signal;Hydrolase	-	GO:0009056;GO:0005615;GO:0008233;GO:0005764	na	na	na	K03927: CES2: carboxylesterase 2 [EC:3.1.1.1 3.1.1.84 3.1.1.56]	IPR002018:Carboxylesterase, type B;IPR029058:Alpha/Beta hydrolase fold;IPR036116:Fibronectin type III superfamily;	molecular_function:GO:0005515:protein binding;	S09X	S	MER0045935; ZC376.2 g.p. ({Caenorhabditis elegans}) (Caenorhabditis elegans) [S09.A90]#S09X#{peptidase unit 92-438}~source CAB00884~		Y	0.892	1	-	na	-	-	-	Y	-	-		WBGene00011364	cest-1.2	-	T02B5.3	CELE_T02B5.3		OG0005546	Acey;maker-ANCCEYDFT_Contig42-augustus-gene-7.21 Acey;maker-ANCCEYDFT_Contig42-pred_gff_snap-gene-6.6 Alum;ALUE_0000509601 Alum;ALUE_0001296201 Asuu;AgB01_g290 Asuu;AgB01_g295 Bmal;WBGene00222502 Cele;WBGene00015824 Dimm;nDi.2.2.2.g10380 Dimm;nDi.2.2.2.g10977 Hcon;HCON_00086120 Hcon;HCON_00086380 Lloa;EN70_11078 Lloa;EN70_1903 Lloa;EN70_1904 Name;NECAME_09554 Sste;SSTP_0001266400 Wban;snap_masked…	0	0	0	2	2	1	1	3	2
	AgB01_g291	-	1552	-	-	-	-	-	-	-	na	na	na	-	-	-	-	-	-		-	na	0	-	na	-	-	-	-	-	-		-	-	-	-	-		OG0019160	Alum;ALUE_0001296101 Asuu;AgB01_g291 Bmal;WBGene00269189 Dimm;nDi.2.2.2.g08647	0	0	0	1	1	1	0	0	1
	AgB01_g292	zn finger motif: Zn finger motif protein	4471	zn finger motif	Zn finger motif protein	2.3.1.225	GO:0016021;GO:0008270;GO:0019706	Zinc;Acyltransferase;Zinc-finger;Transferase;Metal-binding;Transmembrane helix;Transmembrane;Membrane	-	GO:0016746;GO:0043167	1.17546	0.582307	Palmitoyltransferase	K18932: ZDHHC: palmitoyltransferase [EC:2.3.1.225]	IPR001594:Palmitoyltransferase, DHHC domain;	-	-	-	-		-	na	4	-	na	-	-	-	Y	-	Y		WBGene00008606	dhhc-1	Palmitoyltransferase	F09B12.2	CELE_F09B12.2		OG0005889	Acey;maker-ANCCEYDFT_Contig5-pred_gff_snap-gene-4.25 Alum;ALUE_0001296001 Asuu;AgB01_g292 Bmal;WBGene00223477 Btau;ENSBTAG00000005756.2 Cele;WBGene00008606 Dimm;nDi.2.2.2.g08648 Hcon;HCON_00167445 Hsap;ENSG00000174165.8 Lloa;EN70_11077 Mmus;ENSMUSG00000006463.13 Name;NECAME_00679 Oari;ENSOARG00000006309.1 Sscr;ENSSSCG00000021891.3 Wban;maker-PairedContig_5415-snap-gene-0.7 Wban;maker-PairedContig…	0	0	0	1	1	1	2	1	1
	AgB01_g293	gcvT: Pyruvate dehydrogenase phosphatase regulatory subunit, mitochondrial	2753	gcvT	Pyruvate dehydrogenase phosphatase regulatory subunit, mitochondrial	1.-.-.-;1.5.99.1;2.1.2.10;3.1.3.43	GO:0004047;GO:0004152;GO:0004741;GO:0005739;GO:0005759;GO:0006207;GO:0010510;GO:0016491;GO:0019910	Mitochondrion;Oxidoreductase;Pyruvate;Transit peptide	-	GO:0005739;GO:0016491;GO:0016791	na	na	na	K17509: PDPR: pyruvate dehydrogenase phosphatase regulatory subunit	IPR013977:Glycine cleavage T-protein, C-terminal barrel domain;IPR029043:Glycine cleavage T-protein/YgfZ, C-terminal;	-	-	-	-		-	na	0	-	na	-	-	-	Y	-	-		-	-	-	-	-		OG0001739	Acey;maker-ANCCEYDFT_Contig37-augustus-gene-6.30 Alum;ALUE_0001857801 Alum;ALUE_0002061001 Alum;ALUE_0002356901 Asuu;AgB01_g293 Asuu;AgR031_g116 Bmal;WBGene00227524 Btau;ENSBTAG00000004510.5 Btau;ENSBTAG00000016471.3 Cele;WBGene00013718 Dimm;nDi.2.2.2.g05349 Dmel;FBgn0029706 Dmel;FBgn0034276 Hcon;HCON_00005240 Hsap;ENSG00000090857.13 Hsap;ENSG00000123453.18 Lloa;EN70_4237 Lloa;EN70_4238 Mmus;ENSM…	1	1	1	3	2	1	1	2	1
	AgB01_g294	-	1602	-	-	-	-	-	-	-	na	na	na	-	-	-	-	-	-		-	na	0	Y	0.723	-	Y	NC	-	-	-		-	-	-	-	-		OG0045428	Asuu;AgB01_g294	0	0	0	0	1	0	0	0	0
	AgB01_g295	-	7047	-	-	-	-	Signal	-	-	na	na	na	-	IPR036116:Fibronectin type III superfamily;	molecular_function:GO:0005515:protein binding;	-	-	-		-	na	2	-	na	-	-	-	-	-	Y		-	-	-	-	-		OG0005546	Acey;maker-ANCCEYDFT_Contig42-augustus-gene-7.21 Acey;maker-ANCCEYDFT_Contig42-pred_gff_snap-gene-6.6 Alum;ALUE_0000509601 Alum;ALUE_0001296201 Asuu;AgB01_g290 Asuu;AgB01_g295 Bmal;WBGene00222502 Cele;WBGene00015824 Dimm;nDi.2.2.2.g10380 Dimm;nDi.2.2.2.g10977 Hcon;HCON_00086120 Hcon;HCON_00086380 Lloa;EN70_11078 Lloa;EN70_1903 Lloa;EN70_1904 Name;NECAME_09554 Sste;SSTP_0001266400 Wban;snap_masked…	0	0	0	2	2	1	1	3	2
	AgB01_g296	CBG14281: Sulfhydryl oxidase	6979	CBG14281	Sulfhydryl oxidase	1.8.3.2	GO:0005615;GO:0016971;GO:0005623;GO:0045454;GO:0006457;GO:0016972;GO:0030173;GO:0003756	Flavoprotein;Transmembrane helix;Transmembrane;Membrane;FAD;Signal;Oxidoreductase	-	GO:0005623;GO:0016853;GO:0016491;GO:0005794;GO:0005615;GO:0006457;GO:0042592	1.08388	0.543751	Sulfhydryl oxidase	K10758: QSOX: thiol oxidase [EC:1.8.3.2]	IPR013766:Thioredoxin domain;IPR017905:ERV/ALR sulfhydryl oxidase domain;IPR036249:Thioredoxin-like superfamily;IPR036774:ERV/ALR sulfhydryl oxidase domain superfamily;	molecular_function:GO:0016972:thiol oxidase activity|biological_process:GO:0055114:oxidation-reduction process;biological_process:GO:0045454:cell redox homeostasis;	-	-	-		Y	0.711	1	-	na	-	-	-	Y	-	-		WBGene00018533	F47B7.2	-	F47B7.2	CELE_F47B7.2		OG0001783	Acey;maker-ANCCEYDFT_Contig15-pred_gff_snap-gene-2.29 Alum;ALUE_0000509701 Asuu;AgB01_g296 Bmal;WBGene00269225 Btau;ENSBTAG00000011129.6 Btau;ENSBTAG00000014191.6 Cele;WBGene00018533 Dimm;nDi.2.2.2.g08037 Dmel;FBgn0033814 Dmel;FBgn0038918 Dmel;FBgn0038919 Dmel;FBgn0051413 Hcon;HCON_00052670 Hsap;ENSG00000116260.17 Hsap;ENSG00000165661.17 Lloa;EN70_6973 Mmus;ENSMUSG00000033684.14 Mmus;ENSMUSG00000…	3	0	0	1	1	1	1	1	1
	AgB01_g297	RAD2: DNA repair protein RAD2	4494	RAD2	DNA repair protein RAD2	-	GO:0006289;GO:0003697;GO:0005634;GO:0006281;GO:0004518;GO:0003677;GO:0004519	Coiled coil;Nucleus	-	GO:0006950;GO:0003677;GO:0004518;GO:0006259;GO:0005634	1.36892	0.657714	DNA repair protein RAD2	K10846: ERCC5: DNA excision repair protein ERCC-5	IPR003903:Ubiquitin interacting motif;IPR006084:XPG/Rad2 endonuclease;IPR006086:XPG-I domain;IPR008918:Helix-hairpin-helix motif, class 2;IPR029060:PIN-like domain superfamily;IPR036279:5'-3' exonuclease, C-terminal domain superfamily;	molecular_function:GO:0003677:DNA binding|molecular_function:GO:0003824:catalytic activity;molecular_function:GO:0004518:nuclease activity;molecular_function:GO:0004518:nuclease activity|biological_process:GO:0006281:DNA repair;	-	-	-		-	na	0	-	na	-	-	-	Y	-	-		WBGene00019004	xpg-1	XPG (Xeroderma Pigmentosum group G) DNA repair gene homolog	F57B10.6	CELE_F57B10.6		OG0002767	Acey;maker-ANCCEYDFT_Contig360-augustus-gene-0.18 Acey;maker-ANCCEYDFT_Contig379-augustus-gene-0.10 Alum;ALUE_0000509801 Asuu;AgB01_g297 Bmal;WBGene00224780 Btau;ENSBTAG00000014043.6 Btau;ENSBTAG00000048674.1 Cele;WBGene00019004 Dimm;nDi.2.2.2.g08202 Dmel;FBgn0002887 Hcon;HCON_00066630 Hsap;ENSG00000134897.14 Hsap;ENSG00000134899.21 Hsap;ENSG00000270181.3 Lloa;EN70_6975 Mmus;ENSMUSG00000026048.16…	1	1	1	1	1	1	1	1	1
	AgB01_g298	TRIP12: E3 ubiquitin-protein ligase TRIP12	8239	TRIP12	E3 ubiquitin-protein ligase TRIP12	3.4.16.-	GO:0016874;GO:0008270;GO:0004842;GO:0005634;GO:0045732;GO:0042787;GO:0042753;GO:0022008	Ligase;Carboxypeptidase;Ubl conjugation pathway;Coiled coil;Receptor	-	GO:0009056;GO:0030154;GO:0006464;GO:0048856;GO:0016874;GO:0043167;GO:0005634	1.07177	0.538516	E3 ubiquitin-protein ligase TRIP12	K10590: TRIP12: E3 ubiquitin-protein ligase TRIP12 [EC:2.3.2.26]	IPR004170:WWE domain;IPR011989:Armadillo-like helical;IPR016024:Armadillo-type fold;IPR018123:WWE domain, subgroup;IPR037197:WWE domain superfamily;	molecular_function:GO:0005488:binding;molecular_function:GO:0008270:zinc ion binding;	-	-	-		-	na	0	-	na	-	-	-	Y	-	-		-	-	-	-	-		OG0004926	Alum;ALUE_0000509901 Asuu;AgB01_g298 Bmal;WBGene00228162 Btau;ENSBTAG00000021653.6 Dimm;nDi.2.2.2.g06818 Dmel;FBgn0260794 Hsap;ENSG00000153827.13 Lloa;EN70_11289 Lloa;EN70_2572 Mmus;ENSMUSG00000026219.14 Oari;ENSOARG00000020614.1 Scer;YKL010C Srat;WBGene00256833 Sscr;ENSSSCG00000024373.3 Sste;SSTP_0000298300 Tmur;WBGene00289135 Tsui;D918_06412 Ttri;TTRE_0000234201 Wban;maker-PairedContig_4249-sna…	1	1	1	1	1	1	2	2	1
	AgB01_g299	-	600	-	BMA-LAF-1, isoform c	-	GO:0003676;GO:0004386;GO:0005524	ATP-binding;Helicase;Hydrolase;Nucleotide-binding	-	GO:0004386	na	na	na	-	-	-	-	-	-		-	na	0	Y	0.804	-	Y	NC	-	-	-		-	-	-	-	-		OG0045429	Asuu;AgB01_g299	0	0	0	0	1	0	0	0	0
	AgB01_g300	an3: ATP-dependent RNA helicase DDX3X	2038	an3	ATP-dependent RNA helicase DDX3X	3.6.1.-;3.6.4.13	GO:0033592;GO:0045087;GO:0071651;GO:0008625;GO:0031333;GO:0007286;GO:0010628;GO:0010468;GO:0034063;GO:0016246;GO:0043186;GO:0010501;GO:0032728;GO:0007420;GO:0008190;GO:0008134;GO:0048477;GO:0048027;GO:0022627;GO:0043280;GO:0002168;GO:0008143;GO:0045727;GO:0003676;GO:0071243;GO:0005524;GO:0035072;GO:0016442;GO:0004386;GO:0097193;GO:0042256;GO:0007059;GO:0009615;GO:0035613;GO:0045944;GO:0030307;GO:…	Differentiation;Acetylation;Hydrolase;Helicase;Disease mutation;Innate immunity;RNA-binding;Initiation factor;ATP-binding;Spermatogenesis;Mitochondrion outer membrane;Protein biosynthesis;Isopeptide bond;Ubl conjugation;Nucleotide-binding;Mental retardation;Oogenesis;RNA-mediated gene silencing	-	GO:0004386;GO:0007059;GO:0006461;GO:0005829;GO:0005811;GO:0044403;GO:0002376;GO:0016887;GO:0005737;GO:0006412;GO:0040007;GO:0007267;GO:0043226;GO:0003924;GO:0003729;GO:0048856;GO:0022618;GO:0008134;GO:0008219;GO:0008135	1.90289	0.823338	ATP-dependent RNA helicase DDX3Y	K11594: DDX3X: ATP-dependent RNA helicase DDX3X [EC:3.6.4.13]	IPR000629:ATP-dependent RNA helicase DEAD-box, conserved site;IPR001650:Helicase, C-terminal;IPR011545:DEAD/DEAH box helicase domain;IPR014001:Helicase superfamily 1/2, ATP-binding domain;IPR014014:RNA helicase, DEAD-box type, Q motif;IPR027417:P-loop containing nucleoside triphosphate hydrolase;	molecular_function:GO:0003676:nucleic acid binding|molecular_function:GO:0005524:ATP binding;	-	-	-		-	na	0	-	na	-	-	-	Y	-	-		WBGene00002244	laf-1	ATP-dependent RNA helicase laf-1	Y71H2AM.19	CELE_Y71H2AM.19		OG0000243	Acey;maker-ANCCEYDFT_Contig210-pred_gff_snap-gene-0.8 Acey;maker-ANCCEYDFT_Contig225-augustus-gene-0.45 Acey;maker-ANCCEYDFT_Contig464-augustus-gene-0.24 Alum;ALUE_0000510401 Alum;ALUE_0000815601 Alum;ALUE_0001609001 Alum;ALUE_0002196301 Asuu;AgB01_g300 Asuu;AgB02_g442 Asuu;AgB07_g022 Bmal;WBGene00226674 Bmal;WBGene00227338 Bmal;WBGene00230427 Btau;ENSBTAG00000008871.6 Btau;ENSBTAG00000035907.4 C…	4	2	4	4	3	3	4	3	3
	AgB01_g301	Mospd1: Motile sperm domain-containing protein 1	2692	Mospd1	Motile sperm domain-containing protein 1	-	GO:0005634;GO:0016021;GO:0048471;GO:0005789;GO:0045944;GO:0000122;GO:0005856;GO:0005737	Cytoskeleton;Transmembrane;Transmembrane helix;Membrane	-	GO:0034641;GO:0005737;GO:0005856;GO:0005783;GO:0005634;GO:0009058	1.09862	0.550083	Motile sperm domain-containing protein 1	-	IPR000535:Major sperm protein (MSP) domain;IPR008962:PapD-like superfamily;IPR013783:Immunoglobulin-like fold;	-	-	-	-		-	na	0	Y	0.774	-	Y	NC	Y	-	-		WBGene00016406	C34D10.1	-	C34D10.1	CELE_C34D10.1		OG0003031	Alum;ALUE_0000510601 Asuu;AgB01_g301 Bmal;WBGene00222836 Btau;ENSBTAG00000013922.5 Btau;ENSBTAG00000026246.4 Cele;WBGene00016406 Dimm;nDi.2.2.2.g06814 Hcon;HCON_00170570 Hsap;ENSG00000101928.13 Hsap;ENSG00000106330.12 Lloa;EN70_11292 Mmus;ENSMUSG00000023074.11 Mmus;ENSMUSG00000037221.13 Name;NECAME_00613 Oari;ENSOARG00000011973.1 Oari;ENSOARG00000016544.1 Srat;WBGene00256830 Sscr;ENSSSCG000000126…	0	1	1	1	1	1	3	1	1
	AgB01_g302	tre1: Alpha-trehalose glucohydrolase	1599	tre1	Alpha-trehalose glucohydrolase	3.2.1.28	GO:0005991;GO:0006351;GO:0005740;GO:0043065;GO:0005993;GO:0045121;GO:0004555	Repeat;Glycosidase;Hydrolase;Signal	-	GO:0005975;GO:0008219;GO:0016798;GO:0009056;GO:0005739	1.27721	0.622989	Trehalase	K01194: TREH: alpha,alpha-trehalase [EC:3.2.1.28]	IPR001661:Glycoside hydrolase, family 37;IPR008928:Six-hairpin glycosidase superfamily;IPR012341:Six-hairpin glycosidase-like superfamily;IPR018232:Glycoside hydrolase, family 37, conserved site;	molecular_function:GO:0003824:catalytic activity;molecular_function:GO:0004555:alpha,alpha-trehalase activity|biological_process:GO:0005991:trehalose metabolic process;	-	-	-		-	na	0	-	na	-	-	-	Y	-	-		-	-	-	-	-		OG0000130	Acey;maker-ANCCEYDFT_Contig1843-pred_gff_snap-gene-0.1 Acey;maker-ANCCEYDFT_Contig2-pred_gff_snap-gene-5.15 Acey;maker-ANCCEYDFT_Contig257-pred_gff_snap-gene-0.10 Acey;maker-ANCCEYDFT_Contig257-pred_gff_snap-gene-0.8 Acey;maker-ANCCEYDFT_Contig43-augustus-gene-6.30 Acey;maker-ANCCEYDFT_Contig95-pred_gff_fgenesh-gene-5.5 Alum;ALUE_0000370501 Alum;ALUE_0000510701 Alum;ALUE_0000510901 Alum;ALUE_0000…	5	4	9	7	6	10	9	10	10
	AgB01_g303	tre1: Trehalase	2501	tre1	Trehalase	3.2.1.28	GO:0009887;GO:0004555;GO:0006979;GO:0045121;GO:0031225;GO:0046658;GO:0004096;GO:0005991;GO:0070062;GO:0008080;GO:0005903;GO:0005993;GO:0020037;GO:0005740;GO:0043065;GO:0006351	GPI-anchor;Signal;Hydrolase;Glycosidase;Glycoprotein;TPR repeat	-	GO:0009056;GO:0005576;GO:0005739;GO:0005975;GO:0043226;GO:0008219;GO:0016798	0.683804	0.316329	Trehalase	K01194: TREH: alpha,alpha-trehalase [EC:3.2.1.28]	IPR001661:Glycoside hydrolase, family 37;IPR008928:Six-hairpin glycosidase superfamily;IPR012341:Six-hairpin glycosidase-like superfamily;IPR018232:Glycoside hydrolase, family 37, conserved site;	molecular_function:GO:0003824:catalytic activity;molecular_function:GO:0004555:alpha,alpha-trehalase activity|biological_process:GO:0005991:trehalose metabolic process;	-	-	-		-	na	0	-	na	-	-	-	Y	-	-		-	-	-	-	-		OG0000130	Acey;maker-ANCCEYDFT_Contig1843-pred_gff_snap-gene-0.1 Acey;maker-ANCCEYDFT_Contig2-pred_gff_snap-gene-5.15 Acey;maker-ANCCEYDFT_Contig257-pred_gff_snap-gene-0.10 Acey;maker-ANCCEYDFT_Contig257-pred_gff_snap-gene-0.8 Acey;maker-ANCCEYDFT_Contig43-augustus-gene-6.30 Acey;maker-ANCCEYDFT_Contig95-pred_gff_fgenesh-gene-5.5 Alum;ALUE_0000370501 Alum;ALUE_0000510701 Alum;ALUE_0000510901 Alum;ALUE_0000…	5	4	9	7	6	10	9	10	10
	AgB01_g304	Bm2340: Dual specificity protein phosphatase 14	5523	Bm2340	Dual specificity protein phosphatase 14	-	GO:0004555;GO:0008138;GO:0005991;GO:0004725;GO:0055120;GO:0035335	Hydrolase	-	GO:0016791	1.24274	0.609462	Dual specificity phosphatase	K14165: atypical dual specificity phosphatase [EC:3.1.3.16 3.1.3.48]	IPR000340:Dual specificity phosphatase, catalytic domain;IPR000387:Tyrosine specific protein phosphatases domain;IPR016130:Protein-tyrosine phosphatase, active site;IPR020422:Dual specificity protein phosphatase domain;IPR029021:Protein-tyrosine phosphatase-like;	molecular_function:GO:0004725:protein tyrosine phosphatase activity|biological_process:GO:0016311:dephosphorylation;biological_process:GO:0006470:protein dephosphorylation|molecular_function:GO:0008138:protein tyrosine/serine/threonine phosphatase activity;molecular_function:GO:0008138:protein tyrosine/serine/threonine phosphatase activity|biological_process:GO:0016311:dephosphorylation;biologica…	-	-	-		-	na	0	Y	0.883	-	Y	NC	Y	-	-		-	-	-	-	-		OG0000064	Acey;maker-ANCCEYDFT_Contig110-augustus-gene-5.14 Acey;maker-ANCCEYDFT_Contig206-augustus-gene-1.13 Acey;maker-ANCCEYDFT_Contig261-augustus-gene-1.16 Alum;ALUE_0000136701 Alum;ALUE_0000511001 Alum;ALUE_0000543101 Alum;ALUE_0000543201 Alum;ALUE_0000595601 Alum;ALUE_0000699201 Alum;ALUE_0000699301 Alum;ALUE_0000699401 Alum;ALUE_0001069601 Alum;ALUE_0001089701 Alum;ALUE_0001703201 Alum;ALUE_00019190…	6	3	3	16	9	8	7	8	10
	AgB01_g305	freq: Neuronal calcium sensor 1	21345	freq	Neuronal calcium sensor 1	-	GO:0019904;GO:1901986;GO:0032839;GO:0071257;GO:0005245;GO:0019722;GO:0043204;GO:0031261;GO:0045921;GO:0043231;GO:0032809;GO:0003779;GO:1904009;GO:0016020;GO:0030054;GO:0035774;GO:0046676;GO:0035690;GO:0007420;GO:0000727;GO:0031938;GO:0031584;GO:0030276;GO:0010446;GO:0048015;GO:1902065;GO:0030426;GO:0048471;GO:0007268;GO:0007399;GO:0005634;GO:0046928;GO:0007269;GO:0007417;GO:0032590;GO:0098744;GO:…	Calcium;Membrane;Golgi apparatus;Sporulation;Lipoprotein;Metal-binding;Disease mutation;Cell junction;Dystonia;Myristate;Postsynaptic cell membrane;Synapse;Repeat;Neurogenesis	-	GO:0043226;GO:0005634;GO:0043167;GO:0030234;GO:0000003;GO:0008092;GO:0048856;GO:0005829;GO:0007165;GO:0006810;GO:0005794;GO:0003013;GO:0005576;GO:0005886;GO:0040011;GO:0005623	1.64456	0.751003	Neuronal calcium sensor 1 (inferred by orthology to a C. elegans protein)	K19932: NCS1: neuronal calcium sensor 1	IPR002048:EF-hand domain;IPR011992:EF-hand domain pair;IPR018247:EF-Hand 1, calcium-binding site;	molecular_function:GO:0005509:calcium ion binding;	-	-	-		-	na	0	Y	0.668	-	Y	NC	Y	-	-		WBGene00003563	ncs-1	Neuronal calcium sensor 1	C44C1.3	CELE_C44C1.3		OG0000081	Acey;maker-ANCCEYDFT_Contig108-pred_gff_fgenesh-gene-5.1 Acey;maker-ANCCEYDFT_Contig16-pred_gff_snap-gene-0.11 Acey;maker-ANCCEYDFT_Contig688-pred_gff_snap-gene-0.8 Alum;ALUE_0000026801 Alum;ALUE_0000454901 Alum;ALUE_0000511101 Alum;ALUE_0001137301 Alum;ALUE_0001199701 Alum;ALUE_0001199801 Alum;ALUE_0001199901 Alum;ALUE_0001527501 Asuu;AgB01_g305 Asuu;AgB01_g717 Asuu;AgB05_g314 Asuu;AgR013X_g103 …	5	2	4	8	6	4	5	4	4
	AgB01_g306	PHF3: PHD finger protein 3	10275	PHF3	PHD finger protein 3	-	GO:0006351;GO:0016817	Coiled coil	-	GO:0009058;GO:0034641	0.854964	0.439353	Death-inducer obliterator 1	-	IPR003618:Transcription elongation factor S-II, central domain;IPR012921:Spen paralogue and orthologue SPOC, C-terminal;IPR036575:Transcription elongation factor S-II, central domain superfamily;	biological_process:GO:0006351:transcription, DNA-templated;	-	-	-		Y	0.882	0	-	na	Y	-	SP	Y	Y	-		WBGene00019124	F59E12.9	-	F59E12.9	F59E12.m, F59E12.m, CELE_F59E12.9		OG0012136	Acey;maker-ANCCEYDFT_Contig9-pred_gff_snap-gene-10.15 Alum;ALUE_0000511201 Asuu;AgB01_g306 Cele;WBGene00019124 Hcon;HCON_00064690 Name;NECAME_03962	0	0	0	1	1	0	0	0	0
	AgB01_g307	-	252	-	Cral-trio domain-containing protein	-	GO:0006810;GO:0016021	-	-	GO:0006810	na	na	na	-	IPR036273:CRAL/TRIO, N-terminal domain superfamily;IPR036865:CRAL-TRIO lipid binding domain superfamily;	-	-	-	-		-	na	0	Y	0.812	-	Y	NC	-	-	-		-	-	-	-	-		OG0002009	Acey;maker-ANCCEYDFT_Contig12-pred_gff_fgenesh-gene-5.1 Acey;maker-ANCCEYDFT_Contig355-pred_gff_fgenesh-gene-1.4 Alum;ALUE_0000128401 Alum;ALUE_0000977701 Alum;ALUE_0000991501 Alum;ALUE_0001589401 Alum;ALUE_0001752301 Alum;ALUE_0001752401 Alum;ALUE_0001861001 Alum;ALUE_0001881301 Asuu;AgB01_g307 Asuu;AgB01_g308 Asuu;AgB07_g062 Asuu;AgR007_g208 Asuu;AgR008_g252 Asuu;AgR023_g132 Bmal;WBGene00223733…	0	0	0	8	6	1	1	1	1
	AgB01_g308	-	728	-	Cral-trio domain-containing protein	-	GO:0006810;GO:0016021	-	-	GO:0006810	na	na	na	-	IPR036598:GOLD domain superfamily;IPR036865:CRAL-TRIO lipid binding domain superfamily;	-	-	-	-		-	na	0	-	na	-	-	-	-	-	-		-	-	-	-	-		OG0002009	Acey;maker-ANCCEYDFT_Contig12-pred_gff_fgenesh-gene-5.1 Acey;maker-ANCCEYDFT_Contig355-pred_gff_fgenesh-gene-1.4 Alum;ALUE_0000128401 Alum;ALUE_0000977701 Alum;ALUE_0000991501 Alum;ALUE_0001589401 Alum;ALUE_0001752301 Alum;ALUE_0001752401 Alum;ALUE_0001861001 Alum;ALUE_0001881301 Asuu;AgB01_g307 Asuu;AgB01_g308 Asuu;AgB07_g062 Asuu;AgR007_g208 Asuu;AgR008_g252 Asuu;AgR023_g132 Bmal;WBGene00223733…	0	0	0	8	6	1	1	1	1
	AgB01_g309	Slc39a8: Zinc transporter ZIP8	3288	Slc39a8	Zinc transporter ZIP8	-	GO:0010043;GO:0000398;GO:0006882;GO:0046540;GO:0015093;GO:0046873;GO:0005783;GO:0005794;GO:0006829;GO:0005385;GO:0019013;GO:0005887;GO:0016021;GO:0071578	Signal;Membrane;Transmembrane helix;Zinc transport;Transmembrane;Viral nucleoprotein;Virion;Ribonucleoprotein	-	GO:0005634;GO:0042592;GO:0022857;GO:0005886;GO:0055085;GO:0005783;GO:0006397;GO:0005794	1.42173	0.676875	Putative solute carrier protein (inferred by orthology to a S. mansoni protein)	K14720: SLC39A14: solute carrier family 39 (zinc transporter), member 14	IPR003689:Zinc/iron permease;	cellular_component:GO:0016020:membrane|biological_process:GO:0030001:metal ion transport|molecular_function:GO:0046873:metal ion transmembrane transporter activity|biological_process:GO:0055085:transmembrane transport;	-	-	-		-	na	6	-	na	-	-	-	Y	-	Y		-	-	-	-	-		OG0000629	Acey;maker-ANCCEYDFT_Contig1312-pred_gff_fgenesh-gene-0.0 Acey;maker-ANCCEYDFT_Contig2114-pred_gff_fgenesh-gene-0.0 Acey;maker-ANCCEYDFT_Contig244-augustus-gene-2.43 Alum;ALUE_0000327401 Alum;ALUE_0000503801 Alum;ALUE_0000889301 Alum;ALUE_0001589501 Asuu;AgB01_g309 Asuu;AgB17_g020 Asuu;AgR002_g225 Asuu;AgR022_g138 Asuu;AgR042X_g011 Bmal;WBGene00225988 Bmal;WBGene00227123 Bmal;WBGene00268853 Btau;…	1	0	1	4	5	3	4	3	4
	AgB01_g310	RM12: 39S ribosomal protein L12, mitochondrial	3706	RM12	39S ribosomal protein L12, mitochondrial	-	GO:0045893;GO:0006412;GO:0005840;GO:0005762;GO:0006390;GO:0003735	Ribosomal protein;Ribonucleoprotein	-	GO:0006412;GO:0005840;GO:0003735	na	na	na	K02935: RP-L7: large subunit ribosomal protein L7/L12	IPR000206:Ribosomal protein L7/L12;IPR008932:Ribosomal protein L7/L12, oligomerisation;IPR013823:Ribosomal protein L7/L12, C-terminal;IPR014719:Ribosomal protein L7/L12, C-terminal/adaptor protein ClpS-like;IPR036235:Ribosomal protein L7/L12, oligomerisation domain superfamily;	molecular_function:GO:0003735:structural constituent of ribosome|cellular_component:GO:0005622:intracellular|cellular_component:GO:0005840:ribosome|biological_process:GO:0006412:translation;molecular_function:GO:0003735:structural constituent of ribosome|biological_process:GO:0006412:translation;	-	-	-		-	na	2	-	na	-	-	-	Y	-	Y		WBGene00012361	mrpl-12	Mitochondrial Ribosomal Protein, Large	W09D10.3	CELE_W09D10.3		OG0003497	Acey;maker-ANCCEYDFT_Contig168-augustus-gene-3.20 Alum;ALUE_0000704501 Asuu;AgB01_g310 Bmal;WBGene00226516 Btau;ENSBTAG00000000417.6 Cele;WBGene00012361 Dimm;nDi.2.2.2.g06266 Dmel;FBgn0011787 Hcon;HCON_00083120 Hsap;ENSG00000262814.8 Lloa;EN70_9032 Mmus;ENSMUSG00000039640.7 Name;NECAME_05982 Oari;ENSOARG00000018221.1 Scer;YGL068W Srat;WBGene00258955 Sscr;ENSSSCG00000033148.2 Sste;SSTP_0001187500 …	1	0	2	1	1	1	2	1	1
	AgB01_g311	-	14219	-	-	-	-	-	-	-	na	na	na	-	-	-	-	-	-		-	na	1	-	na	-	-	-	-	-	-		-	-	-	-	-		OG0045430	Asuu;AgB01_g311	0	0	0	0	1	0	0	0	0
	AgB01_g312	inx: MFP2b	1757	inx	MFP2b	-	GO:0004888;GO:0005921;GO:0006811;GO:0007606	Cell junction;Gap junction;Ion channel;Ion transport	-	GO:0004871;GO:0006810;GO:0050877	0.832065	0.428278	Cyclic nucleotide-binding domain-containing protein	-	IPR021010:Cytosolic motility protein;	-	-	-	-		-	na	0	-	na	-	-	-	Y	-	-		-	-	-	-	-		OG0001000	Acey;maker-ANCCEYDFT_Contig299-pred_gff_fgenesh-gene-2.10 Acey;maker-ANCCEYDFT_Contig299-pred_gff_snap-gene-2.14 Acey;maker-ANCCEYDFT_Contig299-pred_gff_snap-gene-2.15 Alum;ALUE_0000704901 Alum;ALUE_0000754601 Alum;ALUE_0001702601 Alum;ALUE_0002197001 Asuu;AgB01_g011 Asuu;AgB01_g312 Asuu;AgR017_g212 Asuu;AgR032_g081 Bmal;WBGene00222918 Bmal;WBGene00227198 Bmal;WBGene00229105 Cele;WBGene00007308 C…	0	0	0	4	4	3	4	4	4
	AgB01_g314	v1g92936: Predicted protein	3802	v1g92936	Predicted protein	2.7.10.2;1.1.1.219	GO:0003824;GO:0050662;GO:0004715;GO:0006694;GO:0045552;GO:0003854	Tyrosine-protein kinase;Oxidoreductase	-	GO:0006629;GO:0016491;GO:0009058	0.823069	0.423896	Aldehyde reductase	-	IPR001509:NAD-dependent epimerase/dehydratase;IPR036291:NAD(P)-binding domain superfamily;	molecular_function:GO:0003824:catalytic activity|molecular_function:GO:0050662:coenzyme binding;	-	-	-		-	na	0	-	na	-	-	-	Y	-	-		-	-	-	-	-		OG0001358	Acey;maker-ANCCEYDFT_Contig17-pred_gff_snap-gene-1.20 Acey;maker-ANCCEYDFT_Contig680-pred_gff_snap-gene-0.16 Alum;ALUE_0000197401 Alum;ALUE_0000197801 Alum;ALUE_0000705001 Alum;ALUE_0001819501 Asuu;AgB01_g314 Asuu;AgR055_g012 Asuu;AgR055_g039 Bmal;WBGene00223599 Bmal;WBGene00228587 Bmal;WBGene00229533 Bmal;WBGene00230292 Cele;WBGene00017429 Dimm;nDi.2.2.2.g03992 Dimm;nDi.2.2.2.g07240 Dimm;nDi.2.2…	0	0	0	4	3	4	3	4	4
	AgB01_g315	F46C8.1: -	1342	F46C8.1	-	-	GO:0016021	Membrane;Transmembrane;Transmembrane helix	-	-	na	na	na	-	-	-	-	-	-		-	na	2	-	na	-	-	-	Y	-	Y		WBGene00018484	F46C8.1	-	F46C8.1	CELE_F46C8.1		OG0008763	Acey;maker-ANCCEYDFT_Contig23-pred_gff_snap-gene-1.31 Alum;ALUE_0000705101 Alum;ALUE_0000705201 Asuu;AgB01_g315 Cele;WBGene00018484 Dimm;nDi.2.2.2.g07239 Hcon;HCON_00140455 Srat;WBGene00258613 Sste;SSTP_0001220900	0	0	0	2	1	0	0	0	1
	AgB01_g316	FCN2: Ficolin-2	7765	FCN2	Ficolin-2	-	GO:0004435;GO:0001525;GO:0005615;GO:0008233;GO:0006629;GO:0035556;GO:0016021;GO:0043066;GO:0005622	Transmembrane;Transmembrane helix;Membrane;Disulfide bond;Coiled coil	-	GO:0008219;GO:0005622;GO:0048646;GO:0008233;GO:0006629;GO:0007165;GO:0005615	0.874127	0.448532	Fibroleukin	-	IPR001711:Phospholipase C, phosphatidylinositol-specific, Y domain;IPR002181:Fibrinogen, alpha/beta/gamma chain, C-terminal globular domain;IPR036056:Fibrinogen-like, C-terminal;	molecular_function:GO:0004435:phosphatidylinositol phospholipase C activity|biological_process:GO:0006629:lipid metabolic process|biological_process:GO:0007165:signal transduction|biological_process:GO:0035556:intracellular signal transduction;	-	-	-		-	na	1	Y	0.809	-	-	-	Y	-	-		WBGene00017013	ensh-1	-	D1009.3	CELE_D1009.3		OG0000067	Acey;maker-ANCCEYDFT_Contig24-pred_gff_snap-gene-4.11 Alum;ALUE_0000575901 Alum;ALUE_0000705301 Asuu;AgB01_g316 Asuu;AgB01_g491 Bmal;WBGene00228096 Btau;ENSBTAG00000001638.4 Btau;ENSBTAG00000002473.3 Btau;ENSBTAG00000006187.4 Btau;ENSBTAG00000006745.5 Btau;ENSBTAG00000009717.5 Btau;ENSBTAG00000010719.6 Btau;ENSBTAG00000011034.6 Btau;ENSBTAG00000011810.5 Btau;ENSBTAG00000014051.6 Btau;ENSBTAG00000…	1	4	3	2	2	1	1	1	1
	AgB01_g317	ASU_06463: -	2261	ASU_06463	-	-	-	Signal;Coiled coil	-	-	na	na	na	-	-	-	-	-	-		Y	0.844	0	-	na	Y	-	SP	Y	Y	-		-	-	-	-	-		OG0025234	Alum;ALUE_0000705401 Asuu;AgB01_g317	0	0	0	1	1	0	0	0	0
	AgB01_g318	abhd11: Diacylglycerol kinase	8575	abhd11	Diacylglycerol kinase	2.7.1.107	GO:0007271;GO:0046834;GO:0030168;GO:0007210;GO:0016301;GO:0005524;GO:0005622;GO:0046872;GO:0003676;GO:0032094;GO:0048471;GO:0046662;GO:0017048;GO:0043401;GO:0016021;GO:0040012;GO:0035556;GO:0004143;GO:0008270;GO:0007186;GO:0046331;GO:0070528;GO:0007212;GO:0030424;GO:0016310;GO:0040013;GO:0007205;GO:0044297;GO:0007165;GO:0005509;GO:0048666	Kinase;Potassium channel;Zinc-finger;Metal-binding;Transferase;Transmembrane helix;Transmembrane;Calcium;Membrane;Zinc;ATP-binding;Nucleotide-binding	-	GO:0019899;GO:0007165;GO:0030154;GO:0040011;GO:0007267;GO:0043167;GO:0016301;GO:0005622	1.00579	0.50943	Diacylglycerol kinase	K00901: dgkA: diacylglycerol kinase (ATP) [EC:2.7.1.107]	IPR000159:Ras-associating (RA) domain;IPR000756:Diacylglycerol kinase, accessory domain;IPR001206:Diacylglycerol kinase, catalytic domain;IPR002219:Protein kinase C-like, phorbol ester/diacylglycerol-binding domain;IPR016064:NAD kinase/diacylglycerol kinase-like domain superfamily;IPR017438:Inorganic polyphosphate/ATP-NAD kinase, N-terminal;IPR020454:Diacylglycerol/phorbol-ester binding;IPR029071…	molecular_function:GO:0003951:NAD+ kinase activity|biological_process:GO:0008152:metabolic process;molecular_function:GO:0004143:diacylglycerol kinase activity|biological_process:GO:0007205:protein kinase C-activating G protein-coupled receptor signaling pathway;biological_process:GO:0007165:signal transduction;molecular_function:GO:0016301:kinase activity;biological_process:GO:0035556:intracellu…	-	-	-		-	na	0	-	na	-	-	-	Y	-	-		WBGene00000958	dgk-1	Diacylglycerol kinase	C09E10.2	sag-1, CELE_C09E10.2		OG0004599	Acey;maker-ANCCEYDFT_Contig16-pred_gff_snap-gene-7.8 Alum;ALUE_0000705601 Asuu;AgB01_g318 Bmal;WBGene00222361 Btau;ENSBTAG00000017240.5 Cele;WBGene00000958 Dimm;nDi.2.2.2.g03269 Dmel;FBgn0051140 Hcon;HCON_00167190 Hsap;ENSG00000145214.14 Lloa;EN70_5009 Mmus;ENSMUSG00000004815.12 Name;NECAME_08398 Oari;ENSOARG00000016282.1 Srat;WBGene00264126 Sscr;ENSSSCG00000027286.3 Sste;SSTP_0000696900 Tmur;WBG…	1	1	1	1	1	1	1	1	1
	AgB01_g319	-	440	-	-	-	-	-	-	-	na	na	na	-	-	-	-	-	-		-	na	2	-	na	-	-	-	-	-	Y		-	-	-	-	-		OG0003478	Alum;ALUE_0000004001 Alum;ALUE_0000454001 Alum;ALUE_0000720001 Alum;ALUE_0000720101 Alum;ALUE_0000952101 Alum;ALUE_0001727201 Alum;ALUE_0001727301 Alum;ALUE_0001727401 Alum;ALUE_0002019301 Alum;ALUE_0002020001 Asuu;AgB01_g319 Asuu;AgB01_g320 Asuu;AgB07_g197 Asuu;AgR024_g132 Asuu;AgR027X_g132 Asuu;AgR035X_g102 Bmal;WBGene00268597 Wban;maker-PairedContig_1489-snap-gene-0.27 Wban;maker-PairedContig_…	0	0	0	10	6	1	7	0	0
	AgB01_g320	DUF5641 domain-containing protein (Fragment)	669	-	-	-	GO:0003676	-	-	-	0.69551	0.343196	DUF5641 domain-containing protein (Fragment)	-	-	-	-	-	-		-	na	1	Y	0.636	-	-	-	Y	-	-		-	-	-	-	-		OG0003478	Alum;ALUE_0000004001 Alum;ALUE_0000454001 Alum;ALUE_0000720001 Alum;ALUE_0000720101 Alum;ALUE_0000952101 Alum;ALUE_0001727201 Alum;ALUE_0001727301 Alum;ALUE_0001727401 Alum;ALUE_0002019301 Alum;ALUE_0002020001 Asuu;AgB01_g319 Asuu;AgB01_g320 Asuu;AgB07_g197 Asuu;AgR024_g132 Asuu;AgR027X_g132 Asuu;AgR035X_g102 Bmal;WBGene00268597 Wban;maker-PairedContig_1489-snap-gene-0.27 Wban;maker-PairedContig_…	0	0	0	10	6	1	7	0	0
	AgB01_g321	cpg-1: Ovarian abundant message protein	1987	cpg-1	Ovarian abundant message protein	-	GO:0005576;GO:0006030;GO:0008061	Signal	-	GO:0005576	na	na	na	-	IPR002557:Chitin binding domain;IPR003882:Pistil-specific extensin-like protein;IPR036508:Chitin binding domain superfamily;	molecular_function:GO:0005199:structural constituent of cell wall;cellular_component:GO:0005576:extracellular region|biological_process:GO:0006030:chitin metabolic process|molecular_function:GO:0008061:chitin binding;biological_process:GO:0006030:chitin metabolic process|molecular_function:GO:0008061:chitin binding;	-	-	-		Y	0.909	0	-	na	Y	-	SP	Y	Y	-		-	-	-	-	-		OG0000261	Acey;augustus-ANCCEYDFT_Contig67-processed-gene-1.0 Acey;maker-ANCCEYDFT_Contig1-augustus-gene-8.28 Acey;maker-ANCCEYDFT_Contig1-augustus-gene-8.29 Acey;maker-ANCCEYDFT_Contig1-augustus-gene-8.30 Acey;maker-ANCCEYDFT_Contig1-pred_gff_snap-gene-8.20 Acey;maker-ANCCEYDFT_Contig57-pred_gff_snap-gene-0.6 Alum;ALUE_0000157901 Alum;ALUE_0000285301 Alum;ALUE_0000286001 Alum;ALUE_0000453401 Alum;ALUE_000…	4	3	4	12	12	2	3	5	5
	AgB01_g322	cpg-1: Chondroitin proteoglycan 2	6027	cpg-1	Chondroitin proteoglycan 2	-	GO:0005576;GO:0006030;GO:0008061	Signal	-	GO:0005576	na	na	na	-	IPR002557:Chitin binding domain;IPR036508:Chitin binding domain superfamily;	cellular_component:GO:0005576:extracellular region|biological_process:GO:0006030:chitin metabolic process|molecular_function:GO:0008061:chitin binding;biological_process:GO:0006030:chitin metabolic process|molecular_function:GO:0008061:chitin binding;	-	-	-		Y	0.954	0	-	na	Y	-	SP	Y	Y	-		-	-	-	-	-		OG0000261	Acey;augustus-ANCCEYDFT_Contig67-processed-gene-1.0 Acey;maker-ANCCEYDFT_Contig1-augustus-gene-8.28 Acey;maker-ANCCEYDFT_Contig1-augustus-gene-8.29 Acey;maker-ANCCEYDFT_Contig1-augustus-gene-8.30 Acey;maker-ANCCEYDFT_Contig1-pred_gff_snap-gene-8.20 Acey;maker-ANCCEYDFT_Contig57-pred_gff_snap-gene-0.6 Alum;ALUE_0000157901 Alum;ALUE_0000285301 Alum;ALUE_0000286001 Alum;ALUE_0000453401 Alum;ALUE_000…	4	3	4	12	12	2	3	5	5
	AgB01_g323	-	456	-	-	-	GO:0004930;GO:0016021	Membrane;Transmembrane;Transmembrane helix	-	GO:0004871	na	na	na	-	IPR019420:7TM GPCR, serpentine receptor class bc (Srbc);	-	-	-	-		-	na	3	-	na	-	-	-	-	-	Y		-	-	-	-	-		OG0019106	Alum;ALUE_0000864501 Asuu;AgB01_g323 Asuu;AgR031_g019 Dimm;nDi.2.2.2.g06359	0	0	0	1	2	0	0	0	1
	AgB01_g324	ASU_02508: -	530	ASU_02508	-	-	GO:0016021	Membrane;Transmembrane helix;Transmembrane	-	-	na	na	na	-	IPR019426:7TM GPCR, serpentine receptor class v (Srv);	-	-	-	-		-	na	3	-	na	-	-	-	Y	-	Y		-	-	-	-	-		OG0007817	Alum;ALUE_0000013801 Alum;ALUE_0000490601 Alum;ALUE_0001216901 Alum;ALUE_0001217001 Alum;ALUE_0001703701 Asuu;AgB01_g324 Asuu;AgR003_g392 Asuu;AgR003_g395 Bmal;WBGene00230948 Dimm;nDi.2.2.2.g05148 Wban;snap_masked-PairedContig_122-processed-gene-1.4	0	0	0	5	3	1	1	0	1
	AgB01_g325	plxdc2: Plexin domain-containing protein 2	14654	plxdc2	Plexin domain-containing protein 2	-	GO:0043401;GO:0016021;GO:0016020;GO:0043235;GO:0001525	Signal;Transmembrane helix;Transmembrane;Membrane	-	GO:0048646;GO:0043234	1.34496	0.64882	PleXin Domain containing	-	-	-	-	-	-		-	na	1	-	na	-	-	-	Y	-	-		WBGene00007982	pxd-1	PleXin Domain containing	C36E8.3	CELE_C36E8.3		OG0002501	Acey;maker-ANCCEYDFT_Contig470-pred_gff_fgenesh-gene-1.5 Alum;ALUE_0000490701 Asuu;AgB01_g325 Bmal;WBGene00222896 Btau;ENSBTAG00000009475.5 Btau;ENSBTAG00000019347.6 Cele;WBGene00007982 Dimm;nDi.2.2.2.g09350 Dmel;FBgn0028331 Hcon;HCON_00072090 Hsap;ENSG00000120594.17 Hsap;ENSG00000161381.14 Lloa;EN70_6422 Mmus;ENSMUSG00000017417.14 Mmus;ENSMUSG00000026748.13 Name;NECAME_15681 Oari;ENSOARG00000000…	1	2	1	1	1	1	1	1	1
	AgB01_g326	-	630	-	-	-	-	-	-	-	na	na	na	-	-	-	-	-	-		-	na	0	Y	0.832	-	Y	NC	-	-	-		-	-	-	-	-		OG0045431	Asuu;AgB01_g326	0	0	0	0	1	0	0	0	0
	AgB01_g327	-	1135	-	-	-	-	-	-	-	na	na	na	-	-	-	-	-	-		-	na	0	-	na	-	-	-	-	-	-		-	-	-	-	-		OG0010339	Alum;ALUE_0000490801 Asuu;AgB01_g327 Asuu;AgB01_g328 Bmal;WBGene00229615 Dimm;nDi.2.2.2.g10291 Lloa;EN70_6420 Wban;snap_masked-PairedContig_1699-processed-gene-0.6	0	0	0	1	2	1	1	1	1
	AgB01_g328	-	387	-	-	-	-	-	-	-	na	na	na	-	-	-	-	-	-		-	na	0	-	na	-	-	-	-	-	-		-	-	-	-	-		OG0010339	Alum;ALUE_0000490801 Asuu;AgB01_g327 Asuu;AgB01_g328 Bmal;WBGene00229615 Dimm;nDi.2.2.2.g10291 Lloa;EN70_6420 Wban;snap_masked-PairedContig_1699-processed-gene-0.6	0	0	0	1	2	1	1	1	1
	AgB01_g329	ASU_02511: -	5582	ASU_02511	-	-	GO:0046872;GO:0003676	Signal	-	GO:0043167	na	na	na	-	IPR006612:THAP-type zinc finger;IPR013087:Zinc finger C2H2-type;	molecular_function:GO:0003676:nucleic acid binding;	-	-	-		-	na	0	-	na	-	-	-	Y	-	-		WBGene00015147	B0336.7	-	B0336.7	CELE_B0336.7		OG0012199	Alum;ALUE_0000490901 Asuu;AgB01_g329 Cele;WBGene00015147 Name;NECAME_15112 Srat;WBGene00260761 Sste;SSTP_0000716900	0	0	0	1	1	0	0	0	0
	AgB01_g330	acsl1: Long-chain-fatty-acid--CoA ligase 5	7453	acsl1	Long-chain-fatty-acid--CoA ligase 5	6.2.1.3	GO:0000808;GO:0001666;GO:0001676;GO:0003824;GO:0003987;GO:0004467;GO:0005730;GO:0005739;GO:0005741;GO:0005743;GO:0005778;GO:0005783;GO:0005789;GO:0006631;GO:0006637;GO:0006641;GO:0007405;GO:0007584;GO:0008152;GO:0008610;GO:0009629;GO:0009744;GO:0009749;GO:0010033;GO:0010747;GO:0010867;GO:0010976;GO:0014070;GO:0015908;GO:0016020;GO:0016021;GO:0016874;GO:0019899;GO:0032000;GO:0032869;GO:0033211;GO:…	Acetylation;Chromosomal rearrangement;Endoplasmic reticulum;Fatty acid metabolism;Glycoprotein;Ligase;Lipid metabolism;Membrane;Microsome;Mitochondrion;Mitochondrion outer membrane;Nitration;Peroxisome;Phosphoprotein;Signal-anchor;Transmembrane;Transmembrane helix	-	GO:0005730;GO:0005739;GO:0005777;GO:0005783;GO:0006464;GO:0006629;GO:0006810;GO:0007165;GO:0008219;GO:0008283;GO:0016874;GO:0030154;GO:0048856	na	na	na	K01897: ACSL: long-chain acyl-CoA synthetase [EC:6.2.1.3]	IPR000873:AMP-dependent synthetase/ligase;IPR020845:AMP-binding, conserved site;	molecular_function:GO:0003824:catalytic activity|biological_process:GO:0008152:metabolic process;	-	-	-		-	na	1	-	na	-	-	-	Y	-	-		-	-	-	-	-		OG0000292	Acey;maker-ANCCEYDFT_Contig316-pred_gff_snap-gene-0.30 Acey;maker-ANCCEYDFT_Contig320-augustus-gene-1.19 Acey;maker-ANCCEYDFT_Contig49192-pred_gff_snap-gene-0.1 Acey;maker-ANCCEYDFT_Contig878-pred_gff_snap-gene-0.11 Alum;ALUE_0000170801 Alum;ALUE_0000215201 Alum;ALUE_0000491101 Alum;ALUE_0000491201 Alum;ALUE_0000502101 Alum;ALUE_0000664201 Alum;ALUE_0001060701 Alum;ALUE_0001112201 Alum;ALUE_00014…	3	2	2	14	11	1	1	1	1
	AgB01_g331	-	1623	-	-	-	-	-	-	-	na	na	na	-	-	-	-	-	-		-	na	0	-	na	-	-	-	-	-	-		-	-	-	-	-		OG0045432	Asuu;AgB01_g331	0	0	0	0	1	0	0	0	0
	AgB01_g333	WBGene00244718: -	4777	WBGene00244718	-	-	GO:0016021	Signal	-	-	1.54392	0.718871	Reelin domain-containing protein	-	IPR002861:Reeler domain;	-	-	-	-		Y	0.866	0	-	na	Y	-	SP	Y	Y	-		-	-	-	-	-		OG0017132	Alum;ALUE_0000491401 Asuu;AgB01_g333 Bmal;WBGene00228332 Dimm;nDi.2.2.2.g11143 Lloa;EN70_6433	0	0	0	1	1	1	0	1	1
	AgB01_g334	Bm4992: Bm4992	4272	Bm4992	Bm4992	-	-	Coiled coil	-	-	na	na	na	-	-	-	-	-	-		-	na	0	Y	0.796	-	Y	NC	Y	-	-		WBGene00010756	K10G9.2	-	K10G9.2	CELE_K10G9.2		OG0008249	Acey;maker-ANCCEYDFT_Contig172-pred_gff_snap-gene-0.1 Alum;ALUE_0000491501 Asuu;AgB01_g334 Bmal;WBGene00225253 Cele;WBGene00010756 Dimm;nDi.2.2.2.g08139 Hcon;HCON_00092590 Lloa;EN70_9819 Name;NECAME_14251 Sste;SSTP_0000253600	0	0	0	1	1	1	0	1	1
	AgB01_g335	-	782	-	-	-	-	-	-	-	na	na	na	-	IPR003677:Domain of unknown function DUF148;	-	-	-	-		Y	0.919	0	-	na	Y	-	SP	-	Y	-		-	-	-	-	-		OG0003882	Acey;maker-ANCCEYDFT_Contig107-pred_gff_fgenesh-gene-3.2 Alum;ALUE_0000043101 Alum;ALUE_0000076801 Alum;ALUE_0000079201 Alum;ALUE_0000167201 Alum;ALUE_0000221701 Alum;ALUE_0000491601 Alum;ALUE_0000549101 Alum;ALUE_0001278001 Alum;ALUE_0001278101 Alum;ALUE_0001278301 Alum;ALUE_0001362601 Alum;ALUE_0001362701 Alum;ALUE_0001786401 Alum;ALUE_0002189301 Asuu;AgB01_g335 Asuu;AgR001_g427 Asuu;AgR001_g48…	0	0	0	14	7	0	0	0	0
	AgB01_g336	-	608	-	-	-	-	Signal	-	-	na	na	na	-	-	-	-	-	-		Y	0.702	0	-	na	Y	-	SP	-	Y	-		-	-	-	-	-		OG0025032	Alum;ALUE_0000491701 Asuu;AgB01_g336	0	0	0	1	1	0	0	0	0
	AgB01_g337	mutB: Methylmalonyl-CoA mutase	2032	mutB	Methylmalonyl-CoA mutase	5.4.99.4;5.4.99.2	GO:0072341;GO:0031419;GO:0050667;GO:0047548;GO:0046872;GO:0005759;GO:0004494;GO:0009791;GO:0005739;GO:0008152;GO:0016853	Cobalt;Coiled coil;Cobalamin;Isomerase;Transit peptide	Metabolic intermediate metabolism	GO:0005739;GO:0016853;GO:0043167	1.46928	0.693607	Putative methylmalonyl-CoA mutase, mitochondrial	K01847: MUT: methylmalonyl-CoA mutase [EC:5.4.99.2]	IPR006158:Cobalamin (vitamin B12)-binding domain;IPR006159:Methylmalonyl-CoA mutase, C-terminal;IPR036724:Cobalamin-binding domain superfamily;	molecular_function:GO:0016853:isomerase activity;molecular_function:GO:0031419:cobalamin binding|molecular_function:GO:0046872:metal ion binding;	-	-	-		-	na	0	-	na	-	-	-	Y	-	-		-	-	-	-	-		OG0025033	Alum;ALUE_0000491901 Asuu;AgB01_g337	0	0	0	1	1	0	0	0	0
	AgB01_g338	ndufaf7: NADH dehydrogenase [ubiquinone] complex I, assembly factor 7	4477	ndufaf7	NADH dehydrogenase [ubiquinone] complex I, assembly factor 7	-	GO:0005739;GO:0032981;GO:0005615;GO:0015031;GO:0006511;GO:0043009;GO:0046034	Protein transport;Ubiquinone;Transit peptide;Mitochondrion	-	GO:0005739;GO:0034641;GO:0009790;GO:0006461;GO:0005615;GO:0044281;GO:0007005	1.16656	0.578643	Protein arginine methyltransferase NDUFAF7 homolog, mitochondrial	K18164: NDUFAF7: NADH dehydrogenase [ubiquinone] 1 alpha subcomplex assembly factor 7	IPR003788:Protein arginine methyltransferase NDUFAF7;IPR029063:S-adenosyl-L-methionine-dependent methyltransferase;IPR038375:Protein arginine methyltransferase NDUFAF7 superfamily;	-	-	-	-		-	na	1	-	na	-	-	-	Y	-	-		WBGene00014227	ZK1128.1	-	ZK1128.1	CELE_ZK1128.1		OG0004757	Acey;maker-ANCCEYDFT_Contig470-augustus-gene-1.25 Alum;ALUE_0000492001 Asuu;AgB01_g338 Bmal;WBGene00227893 Btau;ENSBTAG00000001113.6 Cele;WBGene00014227 Dimm;nDi.2.2.2.g09351 Dmel;FBgn0037880 Hsap;ENSG00000003509.16 Lloa;EN70_6423 Mmus;ENSMUSG00000024082.5 Name;NECAME_15679 Oari;ENSOARG00000009428.1 Srat;WBGene00261951 Sscr;ENSSSCG00000008494.4 Sste;SSTP_0000127400 Tmur;WBGene00290718 Tsui;D918_0…	1	1	1	1	1	1	1	1	1
	AgB01_g339	Crc: Calreticulin	2191	Crc	Calreticulin	-	GO:0005811;GO:0042562;GO:0005790;GO:0033018;GO:0030421;GO:1900026;GO:0032355;GO:0045665;GO:0008284;GO:0007476;GO:0070062;GO:0048609;GO:0022008;GO:0071682;GO:0055007;GO:0061077;GO:0036500;GO:0000122;GO:0051082;GO:0042824;GO:0001964;GO:0034975;GO:0050681;GO:0002474;GO:0006874;GO:0006611;GO:0040020;GO:0005509;GO:0045471;GO:0007283;GO:0007422;GO:0005615;GO:0005783;GO:0045740;GO:0030246;GO:0045787;GO:…	Chaperone;Sarcoplasmic reticulum;Coiled coil;Endoplasmic reticulum;Extracellular matrix;Lectin;Calcium;Signal	-	GO:0006457;GO:0048856;GO:0048870;GO:0007010;GO:0000003;GO:0043167;GO:0034330;GO:0006913;GO:0007155;GO:0003729;GO:0005811;GO:0002376;GO:0007568;GO:0051082;GO:0030154;GO:0016192;GO:0005783;GO:0005615;GO:0008283	1.67363	0.759872	Calreticulin	K08057: CALR: calreticulin	IPR001580:Calreticulin/calnexin;IPR009033:Calreticulin/calnexin, P domain superfamily;IPR013320:Concanavalin A-like lectin/glucanase domain superfamily;IPR018124:Calreticulin/calnexin, conserved site;	molecular_function:GO:0005509:calcium ion binding;molecular_function:GO:0005509:calcium ion binding|molecular_function:GO:0005515:protein binding;molecular_function:GO:0005509:calcium ion binding|cellular_component:GO:0005783:endoplasmic reticulum|biological_process:GO:0006457:protein folding|molecular_function:GO:0051082:unfolded protein binding;	-	-	-		Y	0.737	0	-	na	Y	-	SP	Y	Y	-		WBGene00000802	crt-1	Calreticulin	Y38A10A.5	CELE_Y38A10A.5		OG0000247	Acey;maker-ANCCEYDFT_Contig129-pred_gff_snap-gene-2.10 Acey;maker-ANCCEYDFT_Contig14-augustus-gene-11.51 Alum;ALUE_0000302501 Alum;ALUE_0000492101 Alum;ALUE_0001378901 Asuu;AgB01_g339 Asuu;AgR005_g340 Asuu;AgR008_g284 Asuu;AgR008_g285 Bmal;WBGene00220694 Bmal;WBGene00226673 Bmal;WBGene00234011 Btau;ENSBTAG00000001580.5 Btau;ENSBTAG00000015114.4 Btau;ENSBTAG00000033222.4 Btau;ENSBTAG00000048107.2 …	7	6	5	3	4	3	3	3	3
	AgB01_g340	inx: Innexin	2482	inx	Innexin	-	GO:0006811;GO:0005886;GO:0016021;GO:0005921	Gap junction;Cell junction;Transport;Ion channel;Ion transport;Transmembrane helix;Transmembrane;Membrane	-	GO:0006810;GO:0005886	0.81833	0.421581	Innexin	K22037: inx: innexin	IPR000990:Innexin;	cellular_component:GO:0005921:gap junction;	-	-	-		-	na	4	-	na	-	-	-	Y	-	Y		-	-	-	-	-		OG0000008	Acey;maker-ANCCEYDFT_Contig1115-pred_gff_snap-gene-0.4 Acey;maker-ANCCEYDFT_Contig122-pred_gff_snap-gene-3.1 Acey;maker-ANCCEYDFT_Contig122-pred_gff_snap-gene-3.5 Acey;maker-ANCCEYDFT_Contig181-pred_gff_snap-gene-3.29 Acey;maker-ANCCEYDFT_Contig300-augustus-gene-0.10 Acey;maker-ANCCEYDFT_Contig306-pred_gff_snap-gene-1.5 Acey;maker-ANCCEYDFT_Contig31-pred_gff_snap-gene-7.18 Acey;maker-ANCCEYDFT_Co…	11	15	12	26	23	18	18	18	18
	AgB01_g341	-	839	-	-	-	-	-	-	-	na	na	na	-	-	-	-	-	-		-	na	0	-	na	-	-	-	-	-	-		-	-	-	-	-		OG0045433	Asuu;AgB01_g341	0	0	0	0	1	0	0	0	0
	AgB01_g342	SERPINE1: Serpin B10	1552	SERPINE1	Serpin B10	-	GO:0004867;GO:0005615;GO:0030414;GO:0045861	Cytoplasm;Nucleus;Protease inhibitor;Serine protease inhibitor	-	GO:0005615;GO:0030234	0.706388	0.365454	SERPIN domain-containing protein (Fragment)	-	IPR023795:Serpin, conserved site;IPR023796:Serpin domain;IPR036186:Serpin superfamily;	-	I04	I	MER0023868; LOC207365 (Mus musculus) [I04.977]#I04#{inhibitor unit 143-519}~source XP_138593~		-	na	0	Y	0.602	-	Y	NC	Y	-	-		-	-	-	-	-		OG0000018	Acey;maker-ANCCEYDFT_Contig184-pred_gff_fgenesh-gene-3.8 Acey;maker-ANCCEYDFT_Contig184-pred_gff_fgenesh-gene-3.9 Acey;maker-ANCCEYDFT_Contig273-pred_gff_snap-gene-1.18 Acey;maker-ANCCEYDFT_Contig446-augustus-gene-1.36 Acey;maker-ANCCEYDFT_Contig446-pred_gff_snap-gene-1.14 Acey;maker-ANCCEYDFT_Contig446-pred_gff_snap-gene-1.24 Acey;maker-ANCCEYDFT_Contig446-pred_gff_snap-gene-1.26 Acey;maker-ANCC…	7	7	12	11	8	11	5	12	8
	AgB01_g343	SERPINE1: Plasminogen activator inhibitor 1	439	SERPINE1	Plasminogen activator inhibitor 1	-	GO:0005615	-	-	GO:0005615	na	na	na	-	IPR023796:Serpin domain;IPR036186:Serpin superfamily;	-	I04	I	MER0018834; intracellular coagulation inhibitor 3 ({Tachypleus}) (Tachypleus tridentatus) [I04.064]#I04#{inhibitor unit 45-412}~source Q94823~		-	na	1	-	na	-	-	-	Y	-	-		-	-	-	-	-		OG0000018	Acey;maker-ANCCEYDFT_Contig184-pred_gff_fgenesh-gene-3.8 Acey;maker-ANCCEYDFT_Contig184-pred_gff_fgenesh-gene-3.9 Acey;maker-ANCCEYDFT_Contig273-pred_gff_snap-gene-1.18 Acey;maker-ANCCEYDFT_Contig446-augustus-gene-1.36 Acey;maker-ANCCEYDFT_Contig446-pred_gff_snap-gene-1.14 Acey;maker-ANCCEYDFT_Contig446-pred_gff_snap-gene-1.24 Acey;maker-ANCCEYDFT_Contig446-pred_gff_snap-gene-1.26 Acey;maker-ANCC…	7	7	12	11	8	11	5	12	8
	AgB01_g344	-	1978	-	-	-	-	-	-	-	na	na	na	-	-	-	-	-	-		-	na	0	Y	0.784	-	Y	NC	-	-	-		-	-	-	-	-		OG0045434	Asuu;AgB01_g344	0	0	0	0	1	0	0	0	0
	AgB01_g345	-	7860	-	-	-	-	-	-	-	na	na	na	-	-	-	-	-	-		-	na	0	Y	0.786	-	Y	NC	-	-	-		-	-	-	-	-		OG0045435	Asuu;AgB01_g345	0	0	0	0	1	0	0	0	0
	AgB01_g346	ASU_02530: -	6207	ASU_02530	-	-	-	Signal	-	-	na	na	na	-	-	-	-	-	-		Y	0.635	0	-	na	Y	-	SP	Y	Y	-		-	-	-	-	-		OG0024932	Alum;ALUE_0000338501 Asuu;AgB01_g346	0	0	0	1	1	0	0	0	0
	AgB01_g347	isw-1: Chromatin-remodeling complex ATPase chain isw-1	7482	isw-1	Chromatin-remodeling complex ATPase chain isw-1	3.6.4.-;3.6.-.-;3.6.1.-;3.4.11.5	GO:0045815;GO:0005700;GO:0035063;GO:0019233;GO:0008026;GO:0006357;GO:0036436;GO:0003677;GO:0006334;GO:0016887;GO:0070403;GO:0000790;GO:0000183;GO:0000793;GO:1900050;GO:0001178;GO:0005677;GO:0060041;GO:0045944;GO:0007517;GO:0006338;GO:0006354;GO:0030874;GO:0034080;GO:0042766;GO:0004386;GO:0006351;GO:0006333;GO:0016589;GO:0006363;GO:0006369;GO:0030182;GO:0070615;GO:0005524;GO:0043596;GO:0006325;GO:…	Chromatin regulator;Developmental protein;Transcription regulation;Helicase;Hydrolase;Phosphoprotein;Transcription;Homeobox;Repeat;Coiled coil;Activator;Ubl conjugation;Nucleus;Nucleotide-binding;Isopeptide bond;ATP-binding	-	GO:0009058;GO:0005634;GO:0051276;GO:0048856;GO:0008134;GO:0043234;GO:0008283;GO:0000228;GO:0004386;GO:0065003;GO:0005730;GO:0003677;GO:0016887;GO:0034641	1.52064	0.711123	Transcription activator	K11654: SMARCA5: SWI/SNF-related matrix-associated actin-dependent regulator of chromatin subfamily A member 5 [EC:3.6.4.-]	IPR000330:SNF2-related, N-terminal domain;IPR001005:SANT/Myb domain;IPR001650:Helicase, C-terminal;IPR009057:Homeobox-like domain superfamily;IPR014001:Helicase superfamily 1/2, ATP-binding domain;IPR015194:ISWI, HAND domain;IPR015195:SLIDE domain;IPR017884:SANT domain;IPR027417:P-loop containing nucleoside triphosphate hydrolase;IPR036306:ISWI, HAND domain superfamily;IPR038718:SNF2-like, N-term…	molecular_function:GO:0003676:nucleic acid binding|molecular_function:GO:0005524:ATP binding|cellular_component:GO:0005634:nucleus|biological_process:GO:0006338:chromatin remodeling|molecular_function:GO:0016818:hydrolase activity, acting on acid anhydrides, in phosphorus-containing anhydrides;molecular_function:GO:0003677:DNA binding;molecular_function:GO:0005524:ATP binding;molecular_function:G…	-	-	-		-	na	0	-	na	-	-	-	Y	-	-		WBGene00002169	isw-1	Chromatin-remodeling complex ATPase chain isw-1	F37A4.8	CELE_F37A4.8		OG0000421	Acey;maker-ANCCEYDFT_Contig292-pred_gff_snap-gene-2.24 Alum;ALUE_0000338801 Alum;ALUE_0001248201 Asuu;AgB01_g347 Asuu;AgR030_g113 Asuu;AgR030_g114 Bmal;WBGene00224146 Bmal;WBGene00229702 Btau;ENSBTAG00000002292.6 Btau;ENSBTAG00000003399.6 Btau;ENSBTAG00000005979.5 Btau;ENSBTAG00000020831.5 Cele;WBGene00002169 Dimm;nDi.2.2.2.g06317 Dimm;nDi.2.2.2.g07246 Dmel;FBgn0011604 Hcon;HCON_00007610 Hcon;HCO…	4	2	2	2	3	2	4	2	2
	AgB01_g348	-	3315	-	-	-	-	-	-	-	na	na	na	-	-	-	-	-	-		-	na	0	-	na	-	-	-	-	-	-		-	-	-	-	-		OG0024933	Alum;ALUE_0000338901 Asuu;AgB01_g348	0	0	0	1	1	0	0	0	0
	AgB01_g349	ATP7A: Copper-transporting ATPase 1	6339	ATP7A	Copper-transporting ATPase 1	3.6.3.8;3.6.3.4;3.6.3.54	GO:0000166;GO:0051353;GO:0016323;GO:0060003;GO:0004008;GO:0005507;GO:0015680;GO:0032588;GO:0005802;GO:0032580;GO:0006878;GO:0030140;GO:0006825;GO:0043682;GO:0005388;GO:0006882;GO:0030001;GO:0005770;GO:0015677;GO:0005746;GO:0046688;GO:0008417;GO:0048471;GO:0005375;GO:0019829;GO:0016021;GO:0004618;GO:0051208;GO:0005774;GO:0007595;GO:0005887;GO:0043231;GO:0016023	Copper transport;Membrane;Transmembrane helix;Transmembrane;Hydrolase;Golgi apparatus	-	GO:0048856;GO:0016023;GO:0043167;GO:0042592;GO:0005768;GO:0055085;GO:0005886;GO:0022857;GO:0016887;GO:0005794;GO:0006810	0.982484	0.498925	ATPase, Cu++ transporting, alpha polypeptide	K17686: copA: P-type Cu+ transporter [EC:7.2.2.8]	IPR001757:P-type ATPase;IPR006121:Heavy metal-associated domain, HMA;IPR006122:Heavy metal-associated domain, copper ion-binding;IPR008250:P-type ATPase, A domain superfamily;IPR017969:Heavy-metal-associated, conserved site;IPR018303:P-type ATPase, phosphorylation site;IPR023298:P-type ATPase, transmembrane domain superfamily;IPR023299:P-type ATPase, cytoplasmic domain N;IPR027256:P-type ATPase, …	molecular_function:GO:0000166:nucleotide binding;molecular_function:GO:0005507:copper ion binding;biological_process:GO:0006812:cation transport|cellular_component:GO:0016021:integral component of membrane|molecular_function:GO:0019829:ATPase-coupled cation transmembrane transporter activity;cellular_component:GO:0016021:integral component of membrane;biological_process:GO:0030001:metal ion trans…	-	-	-		-	na	8	Y	0.64	-	-	-	Y	-	Y		WBGene00000834	cua-1	CU (Copper) ATPase	Y76A2A.2	tag-21, CELE_Y76A2A.2		OG0002506	Acey;maker-ANCCEYDFT_Contig168-pred_gff_snap-gene-2.10 Alum;ALUE_0000339001 Asuu;AgB01_g349 Bmal;WBGene00227406 Btau;ENSBTAG00000010018.5 Btau;ENSBTAG00000010353.6 Cele;WBGene00000834 Dimm;nDi.2.2.2.g06153 Dmel;FBgn0030343 Hcon;HCON_00083000 Hsap;ENSG00000123191.15 Hsap;ENSG00000165240.20 Lloa;EN70_11770 Mmus;ENSMUSG00000006567.11 Mmus;ENSMUSG00000033792.12 Name;NECAME_05990 Oari;ENSOARG000000090…	1	1	2	1	1	1	1	1	1
	AgB01_g350	bfr2: 26S proteasome non-ATPase regulatory subunit 14	5075	bfr2	26S proteasome non-ATPase regulatory subunit 14	3.1.2.15;3.4.-.-;3.4.19.-;3.4.19.12;3.4.25.1	GO:0000165;GO:0000209;GO:0000266;GO:0000338;GO:0000502;GO:0000724;GO:0000754;GO:0001751;GO:0001878;GO:0002223;GO:0002479;GO:0004843;GO:0005739;GO:0005829;GO:0005838;GO:0005875;GO:0006303;GO:0006511;GO:0006521;GO:0007095;GO:0007281;GO:0007310;GO:0007314;GO:0007409;GO:0008180;GO:0008237;GO:0008347;GO:0008541;GO:0009651;GO:0010388;GO:0016049;GO:0016559;GO:0016579;GO:0019781;GO:0019784;GO:0022624;GO:…	Acetylation;Antibiotic resistance;Coiled coil;Cycloheximide resistance;Developmental protein;Differentiation;Hydrolase;Isopeptide bond;Metalloprotease;Nucleomorph;Oogenesis;Phosphoprotein;Protease;Proteasome;Signalosome;Thiol protease;Ubl conjugation;Ubl conjugation pathway;Zinc	-	GO:0005622;GO:0005634;GO:0005739;GO:0005829;GO:0006464;GO:0007005;GO:0008233;GO:0009056;GO:0043234	0.614246	0.156695	MPN domain-containing protein	K03030: PSMD14: 26S proteasome regulatory subunit N11	IPR000555:JAB1/MPN/MOV34 metalloenzyme domain;IPR037518:MPN domain;	molecular_function:GO:0005515:protein binding;	M67A	M	MER0021993; rpn-11 g.p. ({Caenorhabditis elegans}) (Caenorhabditis elegans) [M67.A11]#M67A#{peptidase unit 1-173}~source O76577~		-	na	0	Y	0.867	-	Y	NC	Y	-	-		-	-	-	-	-		OG0001546	Acey;maker-ANCCEYDFT_Contig227-pred_gff_snap-gene-3.23 Acey;maker-ANCCEYDFT_Contig366-augustus-gene-1.41 Alum;ALUE_0000339101 Alum;ALUE_0001793001 Asuu;AgB01_g350 Asuu;AgR001_g478 Bmal;WBGene00228090 Bmal;WBGene00234130 Btau;ENSBTAG00000021691.5 Cele;WBGene00004467 Cele;WBGene00018135 Dimm;nDi.2.2.2.g06380 Dmel;FBgn0028694 Hcon;HCON_00068320 Hcon;HCON_00138140 Hsap;ENSG00000115233.12 Lloa;EN70_61…	2	1	3	2	2	2	1	2	1
	AgB01_g351	Anillin domain-containing protein	7600	-	-	-	-	-	-	-	2.26423	0.900006	Anillin domain-containing protein	-	IPR001849:Pleckstrin homology domain;IPR012966:Anillin homology domain;	-	-	-	-		-	na	0	-	na	-	-	-	Y	-	-		WBGene00007409	C07B5.4	-	C07B5.4	CELE_C07B5.4		OG0003929	Alum;ALUE_0000339201 Asuu;AgB01_g351 Bmal;WBGene00221850 Btau;ENSBTAG00000000490.5 Btau;ENSBTAG00000014020.6 Cele;WBGene00007409 Dimm;nDi.2.2.2.g04540 Hcon;HCON_00058170 Hsap;ENSG00000114993.17 Hsap;ENSG00000182010.11 Lloa;EN70_7457 Mmus;ENSMUSG00000034930.16 Mmus;ENSMUSG00000037846.18 Name;NECAME_00143 Oari;ENSOARG00000004461.1 Oari;ENSOARG00000012652.1 Srat;WBGene00262381 Sscr;ENSSSCG0000000828…	0	0	0	1	1	1	2	1	1
	AgB01_g352	Bm5991: Bm5991	4277	Bm5991	Bm5991	-	GO:0003677	Coiled coil	-	GO:0003677	1.04096	0.525051	SWIB domain-containing protein	K15223: UAF30: upstream activation factor subunit UAF30	IPR003121:SWIB/MDM2 domain;IPR019835:SWIB domain;IPR036885:SWIB/MDM2 domain superfamily;	molecular_function:GO:0005515:protein binding;	-	-	-		-	na	0	-	na	-	-	-	Y	-	-		WBGene00020779	T24G10.2	-	T24G10.2	CELE_T24G10.2		OG0005972	Acey;maker-ANCCEYDFT_Contig1318-pred_gff_snap-gene-0.4 Alum;ALUE_0000339401 Asuu;AgB01_g352 Bmal;WBGene00226252 Cele;WBGene00020779 Dimm;nDi.2.2.2.g04537 Dmel;FBgn0035370 Hcon;HCON_00194000 Lloa;EN70_7460 Name;NECAME_10755 Scer;YMR233W Scer;YOR295W Srat;WBGene00262045 Sste;SSTP_0000118300 Tsui;D918_03224 Wban;maker-PairedContig_5542-snap-gene-0.8	0	1	0	1	1	1	1	1	1
	AgB01_g353	ASU_02537: -	6032	ASU_02537	-	-	GO:0023052	Coiled coil	-	-	na	na	na	-	IPR005026:SAPAP family;	biological_process:GO:0023052:signaling;	-	-	-		-	na	0	-	na	-	-	-	Y	-	-		WBGene00020970	W03A5.6	-	W03A5.6	CELE_W03A5.6		OG0000785	Alum;ALUE_0000339501 Alum;ALUE_0000339601 Asuu;AgB01_g353 Bmal;WBGene00229488 Btau;ENSBTAG00000001741.6 Btau;ENSBTAG00000005372.6 Btau;ENSBTAG00000013867.6 Btau;ENSBTAG00000050963.1 Btau;ENSBTAG00000051041.1 Btau;ENSBTAG00000051728.1 Btau;ENSBTAG00000052574.1 Cele;WBGene00020970 Dimm;nDi.2.2.2.g05246 Dmel;FBgn0259978 Hcon;HCON_00067000 Hsap;ENSG00000080845.17 Hsap;ENSG00000116544.12 Hsap;ENSG0000…	2	1	1	2	1	1	2	1	1
	AgB01_g354	pgm2: Phosphoglucomutase 2	4469	pgm2	Phosphoglucomutase 2	5.4.2.2;2.7.1.106;5.4.2.7;5.4.2.-;5.4.2.8;5.4.2.10	GO:0006166;GO:0006148;GO:0008973;GO:0070062;GO:0005980;GO:0006006;GO:0005829;GO:0004435;GO:0070569;GO:0004615;GO:0046115;GO:0004614;GO:0000287;GO:0046386;GO:0019388;GO:0016868;GO:0008966;GO:0047933;GO:0005975	Acetylation;Metal-binding;Isomerase;Repeat;Carbohydrate metabolism;Magnesium;Phosphoprotein;Glucose metabolism	Carbohydrate degradation	GO:0005829;GO:0034655;GO:0005576;GO:0016853;GO:0005975;GO:0043167;GO:0043226	1.75848	0.784704	Phosphoglucomutase-2	K15779: PGM2: phosphoglucomutase / phosphopentomutase [EC:5.4.2.2 5.4.2.7]	IPR005841:Alpha-D-phosphohexomutase superfamily;IPR005843:Alpha-D-phosphohexomutase, C-terminal;IPR005844:Alpha-D-phosphohexomutase, alpha/beta/alpha domain I;IPR005845:Alpha-D-phosphohexomutase, alpha/beta/alpha domain II;IPR005846:Alpha-D-phosphohexomutase, alpha/beta/alpha domain III;IPR016055:Alpha-D-phosphohexomutase, alpha/beta/alpha I/II/III;IPR016066:Alpha-D-phosphohexomutase, conserved s…	molecular_function:GO:0000287:magnesium ion binding;biological_process:GO:0005975:carbohydrate metabolic process;biological_process:GO:0005975:carbohydrate metabolic process|molecular_function:GO:0016868:intramolecular transferase activity, phosphotransferases;molecular_function:GO:0016868:intramolecular transferase activity, phosphotransferases|biological_process:GO:0071704:organic substance met…	-	-	-		-	na	0	-	na	-	-	-	Y	-	-		WBGene00012803	Y43F4B.5	-	Y43F4B.5	CELE_Y43F4B.5		OG0001862	Acey;maker-ANCCEYDFT_Contig242-augustus-gene-0.21 Acey;maker-ANCCEYDFT_Contig242-augustus-gene-0.22 Alum;ALUE_0000339701 Asuu;AgB01_g354 Bmal;WBGene00226800 Btau;ENSBTAG00000000770.6 Btau;ENSBTAG00000005773.5 Cele;WBGene00012803 Dimm;nDi.2.2.2.g08272 Dmel;FBgn0033377 Dmel;FBgn0033969 Hcon;HCON_00091750 Hsap;ENSG00000165434.8 Hsap;ENSG00000169299.14 Lloa;EN70_6291 Mmus;ENSMUSG00000029171.12 Mmus;E…	2	1	1	1	1	1	1	1	1
	AgB01_g355	nxt-1: NTF2-related export protein	9909	nxt-1	NTF2-related export protein	-	GO:0006810;GO:0006886;GO:0005801;GO:0016020;GO:0005622	-	-	GO:0043226;GO:0005622;GO:0006810	1.12702	0.562142	NTF2-related export protein (inferred by orthology to a C. elegans protein)	K14285: NXT1_2: NTF2-related export protein 1/2	IPR002075:Nuclear transport factor 2;IPR018222:Nuclear transport factor 2, eukaryote;IPR032710:NTF2-like domain superfamily;	-	-	-	-		-	na	0	-	na	-	-	-	Y	-	-		-	-	-	-	-		OG0003575	Alum;ALUE_0000339801 Asuu;AgB01_g355 Bmal;WBGene00227300 Btau;ENSBTAG00000004993.5 Btau;ENSBTAG00000020739.6 Cele;WBGene00003836 Dimm;nDi.2.2.2.g04937 Dmel;FBgn0028411 Hcon;HCON_00002030 Hsap;ENSG00000101888.11 Hsap;ENSG00000132661.4 Lloa;EN70_1688 Mmus;ENSMUSG00000036992.10 Mmus;ENSMUSG00000042271.13 Name;NECAME_00301 Oari;ENSOARG00000015625.1 Oari;ENSOARG00000018009.1 Oari;ENSOARG00000018574.1 …	0	0	0	1	1	1	1	1	1
	AgB01_g356	ahcY: Adenosylhomocysteinase	7072	ahcY	Adenosylhomocysteinase	3.3.1.1	GO:0002439;GO:0004013;GO:0007584;GO:0006641;GO:0032259;GO:0043005;GO:0030552;GO:0031002;GO:0006555;GO:0006656;GO:0000096;GO:0005938;GO:0019510;GO:0030554;GO:0016259;GO:0005829;GO:0006730;GO:0042470;GO:0045335;GO:0030131;GO:0001666;GO:0007163;GO:0070062;GO:0071268;GO:0033353;GO:0005737;GO:0051260;GO:0042745	Cytoplasm;Isopeptide bond;Ubl conjugation;NAD;One-carbon metabolism;Disease mutation;Hydrolase;Acetylation	Amino-acid biosynthesis	GO:0044281;GO:0005829;GO:0005737;GO:0006790;GO:0005576;GO:0034641;GO:0006629;GO:0034655;GO:0051186;GO:0043226;GO:0016023	1.14485	0.569624	Adenosylhomocysteinase	K01251: E3.3.1.1: adenosylhomocysteinase [EC:3.3.1.1]	IPR000043:Adenosylhomocysteinase-like;IPR015878:S-adenosyl-L-homocysteine hydrolase, NAD binding domain;IPR020082:S-adenosyl-L-homocysteine hydrolase, conserved site;IPR034373:Adenosylhomocysteinase;IPR036291:NAD(P)-binding domain superfamily;	molecular_function:GO:0004013:adenosylhomocysteinase activity|biological_process:GO:0006730:one-carbon metabolic process;molecular_function:GO:0004013:adenosylhomocysteinase activity|biological_process:GO:0019510:S-adenosylhomocysteine catabolic process|molecular_function:GO:0051287:NAD binding;	-	-	-		-	na	0	-	na	-	-	-	Y	-	-		WBGene00019322	ahcy-1	Adenosylhomocysteinase	K02F2.2	CEAHH, CEAHH, S-adenosylhomocysteine hydrolase, AHH, S-adenosylhomocysteine hydrolase, AHH, let-534, K02F2.a, K02F2.a, K02F2.h, K02F2.h, SAHCE, CELE_K02F2.2		OG0000753	Acey;maker-ANCCEYDFT_Contig100-pred_gff_snap-gene-3.14 Acey;maker-ANCCEYDFT_Contig2413-pred_gff_fgenesh-gene-0.0 Alum;ALUE_0000339901 Asuu;AgB01_g356 Bmal;WBGene00232764 Btau;ENSBTAG00000001754.5 Btau;ENSBTAG00000018101.3 Btau;ENSBTAG00000018893.6 Cele;WBGene00019322 Dimm;nDi.2.2.2.g04938 Dmel;FBgn0014455 Dmel;FBgn0015011 Dmel;FBgn0035371 Hcon;HCON_00025980 Hsap;ENSG00000101444.13 Hsap;ENSG000001…	3	2	2	1	1	1	1	1	1
	AgB01_g357	eIF2b1: Translation initiation factor eIF-2B subunit alpha	4317	eIF2b1	Translation initiation factor eIF-2B subunit alpha	5.3.1.23	GO:0043434;GO:0009408;GO:0030234;GO:0005851;GO:0014003;GO:0032045;GO:0005085;GO:0051716;GO:0044237;GO:0006413;GO:0043547;GO:0042802;GO:0005829;GO:0009749;GO:0003743;GO:0046331;GO:0006446	Disease mutation;Leukodystrophy;Acetylation;Protein biosynthesis;Initiation factor	-	GO:0005737;GO:0030154;GO:0005829;GO:0048856;GO:0008135;GO:0043234;GO:0030234;GO:0006412	1.7824	0.791418	Eukaryotic translation initiation factor 2B subunit alpha	K03239: EIF2B1: translation initiation factor eIF-2B subunit alpha	IPR000649:Initiation factor 2B-related;IPR037171:NagB/RpiA transferase-like;	biological_process:GO:0044237:cellular metabolic process;	-	-	-		-	na	0	-	na	-	-	-	Y	-	-		WBGene00014221	eif-2Balpha	Probable translation initiation factor eIF-2B subunit alpha	ZK1098.4	CELE_ZK1098.4		OG0004047	Acey;maker-ANCCEYDFT_Contig379-pred_gff_fgenesh-gene-1.7 Alum;ALUE_0000340101 Asuu;AgB01_g357 Bmal;WBGene00231593 Btau;ENSBTAG00000007269.5 Cele;WBGene00014221 Dimm;nDi.2.2.2.g04538 Dmel;FBgn0039726 Hcon;HCON_00066950 Hsap;ENSG00000111361.13 Lloa;EN70_7458 Mmus;ENSMUSG00000029388.14 Name;NECAME_00927 Oari;ENSOARG00000003173.1 Scer;YKR026C Srat;WBGene00262043 Sscr;ENSSSCG00000009770.4 Sste;SSTP_00…	1	1	1	1	1	1	1	1	1
	AgB01_g358	eIF2b1: Translation initiation factor eIF-2B subunit alpha	1439	eIF2b1	Translation initiation factor eIF-2B subunit alpha	5.3.1.23	GO:0003743;GO:0005085;GO:0005829;GO:0005851;GO:0006413;GO:0006446;GO:0009408;GO:0009749;GO:0014003;GO:0030234;GO:0032045;GO:0043434;GO:0043547;GO:0044237;GO:0046331;GO:0051716	Acetylation;Disease mutation;Initiation factor;Leukodystrophy;Protein biosynthesis	-	GO:0005737;GO:0005829;GO:0006412;GO:0008135;GO:0030154;GO:0030234;GO:0043234;GO:0048856	na	na	na	K03239: EIF2B1: translation initiation factor eIF-2B subunit alpha	IPR000649:Initiation factor 2B-related;IPR037171:NagB/RpiA transferase-like;	biological_process:GO:0044237:cellular metabolic process;	-	-	-		-	na	0	-	na	-	-	-	Y	-	-		-	-	-	-	-		OG0026662	Asuu;AgB01_g358 Tsui;D918_05948	0	1	0	0	1	0	0	0	0
	AgB01_g359	-	410	-	-	-	-	-	-	-	na	na	na	-	-	-	-	-	-		-	na	0	-	na	-	-	-	-	-	-		-	-	-	-	-		OG0045436	Asuu;AgB01_g359	0	0	0	0	1	0	0	0	0
	AgB01_g360	pyk: PME-1	2909	pyk	PME-1	3.1.1.-;3.1.1.89	GO:0005763;GO:0005773;GO:0019903;GO:0005634;GO:0051721;GO:0004743;GO:0004864;GO:0051722;GO:0052689;GO:0005829;GO:0008601;GO:0000394;GO:0030955;GO:0003735;GO:0006482	Hydrolase;Serine esterase	Carbohydrate degradation	GO:0005634;GO:0005773;GO:0005840;GO:0006464;GO:0005829;GO:0019899;GO:0005739;GO:0003735	1.39295	0.66651	Probable protein phosphatase methylesterase 1 (inferred by orthology to a C. elegans protein)	K13617: PPME1: protein phosphatase methylesterase 1 [EC:3.1.1.89]	IPR000073:Alpha/beta hydrolase fold-1;IPR000639:Epoxide hydrolase-like;IPR016812:Protein phosphatase methylesterase, eukaryotic;IPR029058:Alpha/Beta hydrolase fold;	molecular_function:GO:0003824:catalytic activity;biological_process:GO:0006482:protein demethylation|molecular_function:GO:0051723:protein methylesterase activity;	S33	S	MER0208880; B0464.9 g.p. ({Caenorhabditis elegans}) (Caenorhabditis elegans) [S33.B12]#S33#{peptidase unit 73-338}~source NP_499084~		-	na	0	Y	0.911	-	Y	NC	Y	-	-		WBGene00007188	B0464.9	-	B0464.9	CELE_B0464.9		OG0004944	Acey;maker-ANCCEYDFT_Contig172-augustus-gene-0.18 Alum;ALUE_0000340301 Asuu;AgB01_g360 Bmal;WBGene00222080 Btau;ENSBTAG00000027612.5 Cele;WBGene00007188 Dimm;nDi.2.2.2.g08145 Dmel;FBgn0035951 Hcon;HCON_00094090 Hsap;ENSG00000214517.10 Lloa;EN70_9813 Mmus;ENSMUSG00000030718.9 Name;NECAME_14253 Oari;ENSOARG00000009512.1 Scer;YHR075C Srat;WBGene00262044 Sscr;ENSSSCG00000020856.3 Sste;SSTP_0000118400…	1	0	1	1	1	1	0	1	1
	AgB01_g361	-	2729	-	-	-	-	-	-	-	na	na	na	-	-	-	-	-	-		-	na	0	Y	0.693	-	Y	NC	-	-	-		-	-	-	-	-		OG0045437	Asuu;AgB01_g361	0	0	0	0	1	0	0	0	0
	AgB01_g362	Hst1: Histone-lysine N-methyltransferase PRDM9	16360	Hst1	Histone-lysine N-methyltransferase PRDM9	2.1.1.43	GO:0005654;GO:0006311;GO:0046872;GO:0060903;GO:0003676;GO:0005634;GO:0042800;GO:0005694;GO:0000978;GO:0010844;GO:0006482;GO:0034968;GO:0008168;GO:0010845;GO:0018024;GO:0006355;GO:0016571;GO:0045944;GO:0044212;GO:0007283;GO:0052689	Transferase;Metal-binding;S-adenosyl-L-methionine;Zinc-finger;Chromatin regulator;Chromosome;Meiosis;Nucleus;Activator;Methyltransferase;Zinc;Repeat	-	GO:0008168;GO:0034641;GO:0043167;GO:0005694;GO:0000003;GO:0009058;GO:0005634	0.981962	0.498689	SET domain-containing protein (Fragment)	K20796: PRDM7_9: [histone H3]-lysine4 N-trimethyltransferase PRDM7/9 [EC:2.1.1.354]	IPR001214:SET domain;	molecular_function:GO:0005515:protein binding;	-	-	-		-	na	0	-	na	-	-	-	Y	-	-		WBGene00011887	set-17	SET (Trithorax/polycomb) domain containing	T21B10.5	CELE_T21B10.5		OG0002215	Acey;maker-ANCCEYDFT_Contig172-augustus-gene-0.19 Alum;ALUE_0000340501 Asuu;AgB01_g362 Bmal;WBGene00226141 Btau;ENSBTAG00000002158.6 Btau;ENSBTAG00000003957.5 Btau;ENSBTAG00000004538.6 Btau;ENSBTAG00000009932.4 Btau;ENSBTAG00000012084.6 Cele;WBGene00011887 Dimm;nDi.2.2.2.g08143 Hcon;HCON_00094070 Hcon;HCON_00113300 Hsap;ENSG00000126856.14 Hsap;ENSG00000164256.10 Lloa;EN70_9815 Mmus;ENSMUSG0000005…	0	0	0	1	1	1	1	1	1
	AgB01_g363	-	16183	-	-	-	-	-	-	-	na	na	na	-	-	-	-	-	-		-	na	0	Y	0.752	-	Y	NC	-	-	-		-	-	-	-	-		OG0045438	Asuu;AgB01_g363	0	0	0	0	1	0	0	0	0
	AgB01_g364	Bm11713: Bm11713	1947	Bm11713	Bm11713	-	GO:0016021;GO:0022857	Membrane;Transmembrane helix;Transmembrane	-	GO:0022857	0.673591	0.29289	MFS domain-containing protein	-	IPR005828:Major facilitator, sugar transporter-like;IPR005829:Sugar transporter, conserved site;IPR020846:Major facilitator superfamily domain;IPR036259:MFS transporter superfamily;	molecular_function:GO:0005215:transporter activity|cellular_component:GO:0016021:integral component of membrane|biological_process:GO:0055085:transmembrane transport;cellular_component:GO:0016021:integral component of membrane|molecular_function:GO:0022857:transmembrane transporter activity|biological_process:GO:0055085:transmembrane transport;	-	-	-		-	na	12	-	na	-	-	-	Y	-	Y		-	-	-	-	-		OG0000183	Acey;maker-ANCCEYDFT_Contig148-pred_gff_snap-gene-2.23 Acey;maker-ANCCEYDFT_Contig281-pred_gff_fgenesh-gene-2.5 Acey;maker-ANCCEYDFT_Contig331-pred_gff_snap-gene-0.4 Alum;ALUE_0000340601 Alum;ALUE_0000494201 Alum;ALUE_0000799001 Alum;ALUE_0000908601 Alum;ALUE_0001080501 Alum;ALUE_0001409801 Alum;ALUE_0001759501 Alum;ALUE_0002017901 Asuu;AgB01_g364 Asuu;AgB04_g367 Asuu;AgB14_g062 Asuu;AgE01_g058 A…	5	6	3	8	10	5	6	7	9
	AgB01_g365	Rdl: Gamma-aminobutyric acid receptor subunit beta	1675	Rdl	Gamma-aminobutyric acid receptor subunit beta	-	GO:0004890;GO:0006811;GO:0045202;GO:0005886;GO:0007626;GO:0090102;GO:0006821;GO:0071420;GO:0060119;GO:1902711;GO:1902476;GO:0007605;GO:0045211;GO:0051932;GO:0030054;GO:0034220;GO:0031594;GO:0005230;GO:0005237;GO:0034707;GO:0005254;GO:0043058;GO:0060384;GO:0043524;GO:0016021;GO:0007268;GO:0007214	Postsynaptic cell membrane;Synapse;Disulfide bond;Receptor;Ion channel;Transport;Ion transport;Cell junction;Chloride;Chloride channel;Transmembrane;Transmembrane helix;Membrane;Ligand-gated ion channel;Signal;Cell membrane	-	GO:0004871;GO:0007165;GO:0006810;GO:0022857;GO:0005886;GO:0040011	1.64999	0.752673	Ionotropic GABA receptor beta subunit 1a	K05181: GABRB: gamma-aminobutyric acid receptor subunit beta	IPR006028:Gamma-aminobutyric acid A receptor/Glycine receptor alpha;IPR006029:Neurotransmitter-gated ion-channel transmembrane domain;IPR006201:Neurotransmitter-gated ion-channel;IPR006202:Neurotransmitter-gated ion-channel ligand-binding domain;IPR036719:Neurotransmitter-gated ion-channel transmembrane domain superfamily;IPR036734:Neurotransmitter-gated ion-channel ligand-binding domain superfam…	molecular_function:GO:0004888:transmembrane signaling receptor activity|molecular_function:GO:0005216:ion channel activity|cellular_component:GO:0016021:integral component of membrane|biological_process:GO:0034220:ion transmembrane transport;molecular_function:GO:0005230:extracellular ligand-gated ion channel activity|biological_process:GO:0006811:ion transport|cellular_component:GO:0016021:integ…	-	-	-		-	na	5	-	na	-	-	-	Y	-	Y		WBGene00006784	unc-49	Ionotropic GABA receptor subunit UNC-49B.3	T21C12.1	unc-49A, unc-49B, unc-49C, CELE_T21C12.1		OG0000038	Acey;maker-ANCCEYDFT_Contig232-augustus-gene-2.66 Acey;maker-ANCCEYDFT_Contig232-pred_gff_snap-gene-1.11 Acey;maker-ANCCEYDFT_Contig232-pred_gff_snap-gene-2.35 Acey;maker-ANCCEYDFT_Contig298-pred_gff_snap-gene-0.11 Acey;maker-ANCCEYDFT_Contig298-pred_gff_snap-gene-1.21 Acey;maker-ANCCEYDFT_Contig617-augustus-gene-0.20 Acey;maker-ANCCEYDFT_Contig827-pred_gff_snap-gene-0.10 Alum;ALUE_0000340701 Alu…	2	2	2	8	7	5	7	5	9
	AgB01_g366	glra1: Gamma-aminobutyric acid receptor subunit beta	9236	glra1	Gamma-aminobutyric acid receptor subunit beta	-	GO:0007626;GO:0051260;GO:0005886;GO:0045202;GO:0006811;GO:0090328;GO:0004890;GO:0030425;GO:0045664;GO:0030594;GO:0030424;GO:0006821;GO:0060012;GO:0042749;GO:0098794;GO:0045211;GO:0016917;GO:0006836;GO:1902476;GO:0050805;GO:0046682;GO:0031594;GO:0002121;GO:0009612;GO:0030431;GO:0016594;GO:0034220;GO:0071361;GO:0022852;GO:0071294;GO:0030054;GO:0007218;GO:0043058;GO:0016935;GO:0005887;GO:0005254;GO:…	Receptor;Postsynaptic cell membrane;Glycoprotein;Synapse;Disulfide bond;RNA editing;Transmembrane;Transmembrane helix;Membrane;Ligand-gated ion channel;Cell membrane;Transport;Ion channel;Ion transport;Cell junction;Chloride;Chloride channel	-	GO:0022857;GO:0005886;GO:0040011;GO:0055085;GO:0005623;GO:0006810;GO:0007165;GO:0004871;GO:0007267	na	na	na	K05181: GABRB: gamma-aminobutyric acid receptor subunit beta	IPR006028:Gamma-aminobutyric acid A receptor/Glycine receptor alpha;IPR006029:Neurotransmitter-gated ion-channel transmembrane domain;IPR036719:Neurotransmitter-gated ion-channel transmembrane domain superfamily;	molecular_function:GO:0004888:transmembrane signaling receptor activity|molecular_function:GO:0005216:ion channel activity|cellular_component:GO:0016021:integral component of membrane|biological_process:GO:0034220:ion transmembrane transport;biological_process:GO:0006811:ion transport|cellular_component:GO:0016021:integral component of membrane;	-	-	-		-	na	8	-	na	-	-	-	Y	-	Y		-	-	-	-	-		OG0000038	Acey;maker-ANCCEYDFT_Contig232-augustus-gene-2.66 Acey;maker-ANCCEYDFT_Contig232-pred_gff_snap-gene-1.11 Acey;maker-ANCCEYDFT_Contig232-pred_gff_snap-gene-2.35 Acey;maker-ANCCEYDFT_Contig298-pred_gff_snap-gene-0.11 Acey;maker-ANCCEYDFT_Contig298-pred_gff_snap-gene-1.21 Acey;maker-ANCCEYDFT_Contig617-augustus-gene-0.20 Acey;maker-ANCCEYDFT_Contig827-pred_gff_snap-gene-0.10 Alum;ALUE_0000340701 Alu…	2	2	2	8	7	5	7	5	9
	AgB01_g367	Rdl: Glutamate-gated chloride channel	546	Rdl	Glutamate-gated chloride channel	-	GO:0006811;GO:0005230;GO:0016021	Receptor;Membrane;Transmembrane helix;Transmembrane	-	GO:0006810;GO:0022857	na	na	na	K05189: GABRP: gamma-aminobutyric acid receptor subunit pi	IPR006028:Gamma-aminobutyric acid A receptor/Glycine receptor alpha;IPR036719:Neurotransmitter-gated ion-channel transmembrane domain superfamily;	molecular_function:GO:0004888:transmembrane signaling receptor activity|molecular_function:GO:0005216:ion channel activity|cellular_component:GO:0016021:integral component of membrane|biological_process:GO:0034220:ion transmembrane transport;biological_process:GO:0006811:ion transport|cellular_component:GO:0016021:integral component of membrane;	-	-	-		-	na	2	-	na	-	-	-	Y	-	Y		-	-	-	-	-		OG0000038	Acey;maker-ANCCEYDFT_Contig232-augustus-gene-2.66 Acey;maker-ANCCEYDFT_Contig232-pred_gff_snap-gene-1.11 Acey;maker-ANCCEYDFT_Contig232-pred_gff_snap-gene-2.35 Acey;maker-ANCCEYDFT_Contig298-pred_gff_snap-gene-0.11 Acey;maker-ANCCEYDFT_Contig298-pred_gff_snap-gene-1.21 Acey;maker-ANCCEYDFT_Contig617-augustus-gene-0.20 Acey;maker-ANCCEYDFT_Contig827-pred_gff_snap-gene-0.10 Alum;ALUE_0000340701 Alu…	2	2	2	8	7	5	7	5	9
	AgB01_g368	Mybbp1a: Myb-binding protein 1A	7971	Mybbp1a	Myb-binding protein 1A	-	GO:0003677;GO:0006351;GO:0003887	-	-	GO:0009058;GO:0003677;GO:0034641;GO:0016779	0.766502	0.395936	Myb-binding protein 1A	K02331: POL5: DNA polymerase phi [EC:2.7.7.7]	IPR007015:DNA polymerase V;IPR016024:Armadillo-type fold;	molecular_function:GO:0003677:DNA binding|molecular_function:GO:0003887:DNA-directed DNA polymerase activity|biological_process:GO:0006351:transcription, DNA-templated;molecular_function:GO:0005488:binding;	-	-	-		-	na	0	-	na	-	-	-	Y	-	-		WBGene00019380	K04C2.2	-	K04C2.2	K04C2.a, K04C2.a, CELE_K04C2.2		OG0007414	Acey;maker-ANCCEYDFT_Contig982-augustus-gene-0.21 Alum;ALUE_0000341001 Asuu;AgB01_g368 Bmal;WBGene00225057 Cele;WBGene00019380 Dimm;nDi.2.2.2.g09835 Hcon;HCON_00074610 Lloa;EN70_6425 Name;NECAME_00856 Srat;WBGene00259590 Sste;SSTP_0001215700 Wban;maker-PairedContig_1699-snap-gene-0.9	0	0	0	1	1	1	1	1	1
	AgB01_g369	emg1: Ribosomal RNA small subunit methyltransferase NEP1	12050	emg1	Ribosomal RNA small subunit methyltransferase NEP1	2.1.1.260;2.1.1.-	GO:0034399;GO:0000447;GO:0000480;GO:0000462;GO:0000472;GO:0001824;GO:0032040;GO:0070475;GO:0005654;GO:0005880;GO:0004385;GO:0005829;GO:0009267;GO:0040018;GO:0070037;GO:0017126;GO:0030686;GO:0005730;GO:0022008;GO:0042274;GO:0044822;GO:0031167;GO:0008168;GO:0019843	Coiled coil;Methyltransferase;RNA-binding;rRNA processing;Ribosome biogenesis;Nucleus;rRNA-binding;Disease mutation;Acetylation;S-adenosyl-L-methionine;Transferase	-	GO:0042254;GO:0005622;GO:0005634;GO:0005856;GO:0005730;GO:0034641;GO:0008168;GO:0019843;GO:0009790;GO:0005829	1.64139	0.750026	EMG1 N1-specific pseudouridine methyltransferase	K14568: EMG1: rRNA small subunit pseudouridine methyltransferase Nep1 [EC:2.1.1.260]	IPR005304:Ribosomal biogenesis, methyltransferase, EMG1/NEP1;IPR029026:tRNA (guanine-N1-)-methyltransferase, N-terminal;IPR029028:Alpha/beta knot methyltransferases;	molecular_function:GO:0008168:methyltransferase activity;	-	-	-		-	na	0	-	na	-	-	-	Y	-	-		WBGene00012652	Y39A1A.14	-	Y39A1A.14	CELE_Y39A1A.14		OG0003706	Acey;maker-ANCCEYDFT_Contig160-pred_gff_snap-gene-0.26 Alum;ALUE_0000341101 Asuu;AgB01_g369 Bmal;WBGene00226710 Btau;ENSBTAG00000013126.5 Cele;WBGene00012652 Dimm;nDi.2.2.2.g02166 Dmel;FBgn0029714 Hcon;HCON_00085690 Hsap;ENSG00000126749.16 Lloa;EN70_3684 Mmus;ENSMUSG00000004268.11 Name;NECAME_16990 Oari;ENSOARG00000004923.1 Scer;YLR186W Srat;WBGene00262358 Sscr;ENSSSCG00000026812.3 Sste;SSTP_0000…	1	1	1	1	1	1	2	1	1
	AgB01_g370	-	862	-	-	-	-	-	-	-	na	na	na	-	-	-	-	-	-		-	na	0	Y	0.832	-	Y	NC	-	-	-		-	-	-	-	-		OG0045439	Asuu;AgB01_g370	0	0	0	0	1	0	0	0	0
	AgB01_g371	-	651	-	-	-	-	-	-	-	na	na	na	-	-	-	-	-	-		-	na	0	-	na	-	-	-	-	-	-		-	-	-	-	-		OG0045440	Asuu;AgB01_g371	0	0	0	0	1	0	0	0	0
	AgB01_g372	cenG1A: Centaurin-gamma-1A	6529	cenG1A	Centaurin-gamma-1A	-	GO:0090630;GO:0060582;GO:0016605;GO:0048259;GO:0055059;GO:0043547;GO:0072375;GO:0005543;GO:0071944;GO:0034644;GO:0005096;GO:0000060;GO:0031593;GO:0034614;GO:0016020;GO:0007264;GO:0030578;GO:0005525;GO:0043087;GO:0043161;GO:0005622	Zinc-finger;ANK repeat;Acetylation;GTPase activation;Phosphoprotein;GTP-binding;Nucleotide-binding	-	GO:0030234;GO:0032182;GO:0003924;GO:0005622;GO:0008289;GO:0007165	1.32434	0.641064	Arf-GAP with GTPase, ANK repeat and PH domain-containing protein 3	K12491: AGAP: Arf-GAP with GTPase, ANK repeat and PH domain-containing protein 1/3/4/5/6/9/11	IPR001164:Arf GTPase activating protein;IPR001806:Small GTPase superfamily;IPR001849:Pleckstrin homology domain;IPR002110:Ankyrin repeat;IPR011993:PH-like domain superfamily;IPR020683:Ankyrin repeat-containing domain;IPR027417:P-loop containing nucleoside triphosphate hydrolase;IPR036770:Ankyrin repeat-containing domain superfamily;IPR037278:ARFGAP/RecO-like zinc finger;IPR038508:ArfGAP domain su…	molecular_function:GO:0003924:GTPase activity|molecular_function:GO:0005525:GTP binding;molecular_function:GO:0005096:GTPase activator activity;molecular_function:GO:0005515:protein binding;	-	-	-		-	na	0	-	na	-	-	-	Y	-	-		WBGene00000566	cnt-2	Arf-GAP with ANK repeat and PH domain-containing protein cnt-2	Y39A1A.15	cnt-2a, cnt-2b, CELE_Y39A1A.15		OG0000764	Acey;maker-ANCCEYDFT_Contig166-augustus-gene-4.18 Alum;ALUE_0000341401 Alum;ALUE_0000341501 Asuu;AgB01_g372 Bmal;WBGene00226711 Btau;ENSBTAG00000007156.6 Btau;ENSBTAG00000008468.6 Btau;ENSBTAG00000016504.7 Btau;ENSBTAG00000048379.1 Cele;WBGene00000566 Dimm;nDi.2.2.2.g08198 Dimm;nDi.2.2.2.g11252 Dimm;nDi.2.2.2.g11679 Dmel;FBgn0028509 Hcon;HCON_00070510 Hsap;ENSG00000133612.19 Hsap;ENSG00000135439.…	1	1	2	2	1	1	2	3	3
	AgB01_g373	-	3560	-	-	-	-	-	-	-	na	na	na	-	-	-	-	-	-		-	na	0	Y	0.733	-	Y	NC	-	-	-		-	-	-	-	-		OG0024934	Alum;ALUE_0000341301 Asuu;AgB01_g373	0	0	0	1	1	0	0	0	0
	AgB01_g374	-	765	-	-	-	-	-	-	-	na	na	na	-	-	-	-	-	-		-	na	0	Y	0.764	-	Y	NC	-	-	-		-	-	-	-	-		OG0008958	Asuu;AgB01_g374 Asuu;AgB05_g369 Asuu;AgB07_g264 Asuu;AgB28X_g014 Asuu;AgR001_g611 Asuu;AgR003_g079 Asuu;AgR010_g173 Asuu;AgR024_g137 Asuu;AgR041_g080	0	0	0	0	9	0	0	0	0
	AgB01_g375	sconC: Cytosolic glyco protein FP21	4344	sconC	Cytosolic glyco protein FP21	-	GO:0000082;GO:0000086;GO:0031146;GO:0010826;GO:0043224;GO:0046660;GO:0043065;GO:0045116;GO:0010458;GO:0060542;GO:0006998;GO:0042787;GO:1902230;GO:0007035;GO:0031518;GO:0031647;GO:0007096;GO:0006511;GO:0043518;GO:0003688;GO:0000920;GO:0016301;GO:0043291;GO:0043254;GO:0007399;GO:0016874;GO:0000921;GO:0061630;GO:0045841;GO:0017117;GO:0051382	Neurogenesis;Kinase;Developmental protein;Ligase;Ubl conjugation pathway;Transferase	-	GO:0000003;GO:0005694;GO:0007067;GO:0016874;GO:0016301;GO:0008219;GO:0007010;GO:0009056;GO:0007059;GO:0007049	1.44187	0.684024	Sulfur metabolism negative regulator SconC	K03094: SKP1: S-phase kinase-associated protein 1	IPR001232:S-phase kinase-associated protein 1-like;IPR011333:SKP1/BTB/POZ domain superfamily;IPR016072:SKP1 component, dimerisation;IPR016073:SKP1 component, POZ domain;IPR016897:S-phase kinase-associated protein 1;IPR036296:SKP1-like, dimerisation domain superfamily;	biological_process:GO:0006511:ubiquitin-dependent protein catabolic process;	-	-	-		-	na	0	Y	0.652	-	Y	NC	Y	-	-		-	-	-	-	-		OG0000470	Acey;augustus-ANCCEYDFT_Contig74-processed-gene-3.0 Acey;maker-ANCCEYDFT_Contig1-pred_gff_fgenesh-gene-10.4 Acey;maker-ANCCEYDFT_Contig30-augustus-gene-4.23 Alum;ALUE_0000004901 Alum;ALUE_0000341601 Alum;ALUE_0000629701 Alum;ALUE_0001651201 Alum;ALUE_0001674401 Alum;ALUE_0002132601 Asuu;AgB01_g375 Asuu;AgB05_g053 Asuu;AgB14_g083 Asuu;AgB21_g057 Asuu;AgR002_g284 Bmal;WBGene00226870 Bmal;WBGene0022…	1	1	1	6	5	2	1	1	1
	AgB01_g376	-	963	-	-	-	-	-	-	-	na	na	na	-	-	-	-	-	-		-	na	0	Y	0.819	-	Y	NC	-	-	-		-	-	-	-	-		OG0019198	Alum;ALUE_0001702201 Alum;ALUE_0001907001 Asuu;AgB01_g376 Asuu;AgB01_g377	0	0	0	2	2	0	0	0	0
	AgB01_g377	-	1245	-	-	-	-	-	-	-	na	na	na	-	-	-	-	-	-		-	na	0	Y	0.709	-	Y	NC	-	-	-		-	-	-	-	-		OG0019198	Alum;ALUE_0001702201 Alum;ALUE_0001907001 Asuu;AgB01_g376 Asuu;AgB01_g377	0	0	0	2	2	0	0	0	0
	AgB01_g378	npr-15: Neuropeptide receptor 15	5843	npr-15	Neuropeptide receptor 15	-	GO:0007218;GO:0004930;GO:0016021;GO:0005886	G-protein coupled receptor;Neuropeptide;Transducer;Cell membrane;Transmembrane;Transmembrane helix;Membrane;Disulfide bond;Receptor	-	GO:0005886;GO:0004871	2.99481	0.967707	Neuropeptide receptor 15 (inferred by orthology to a C. elegans protein)	K04282: TRHR: thyrotropin-releasing hormone receptor	IPR000276:G protein-coupled receptor, rhodopsin-like;IPR017452:GPCR, rhodopsin-like, 7TM;	molecular_function:GO:0004930:G protein-coupled receptor activity|biological_process:GO:0007186:G protein-coupled receptor signaling pathway|cellular_component:GO:0016021:integral component of membrane;cellular_component:GO:0016021:integral component of membrane;	-	-	-		-	na	7	-	na	-	-	-	Y	-	Y		WBGene00012084	npr-15	Neuropeptide receptor 15	T27D1.3	CELE_T27D1.3		OG0008070	Alum;ALUE_0000779301 Asuu;AgB01_g378 Btau;ENSBTAG00000013768.6 Cele;WBGene00012084 Hsap;ENSG00000187258.14 Mmus;ENSMUSG00000043659.11 Oari;ENSOARG00000005903.1 Srat;WBGene00260139 Sscr;ENSSSCG00000016664.4 Sste;SSTP_0000545500	0	0	0	1	1	0	0	0	0
	AgB01_g379	-	7561	-	-	-	-	-	-	-	na	na	na	-	-	-	-	-	-		Y	0.634	0	-	na	Y	-	SP	-	Y	-		WBGene00014140	ZK899.1	-	ZK899.1	CELE_ZK899.1		OG0007721	Acey;maker-ANCCEYDFT_Contig118-pred_gff_snap-gene-5.3 Alum;ALUE_0000779201 Asuu;AgB01_g379 Bmal;WBGene00227842 Cele;WBGene00014140 Dimm;nDi.2.2.2.g00681 Hcon;HCON_00174930 Lloa;EN70_3393 Name;NECAME_09895 Name;NECAME_10589 Wban;maker-PairedContig_1144-snap-gene-5.37	0	0	0	1	1	1	1	1	1
	AgB01_g380	best2: Bestrophin-1	2263	best2	Bestrophin-1	-	GO:1902476;GO:0043271;GO:0016021;GO:0005887;GO:0005254;GO:0034707	Transmembrane helix;Transmembrane;Membrane;Chloride channel;Ion transport;Ion channel;Chloride	-	GO:0006810;GO:0055085;GO:0005886;GO:0022857;GO:0043234	1.57437	0.728826	Bestrophin homolog	K13881: BEST4: bestrophin-4	IPR021134:Bestrophin/UPF0187;	-	-	-	-		-	na	3	Y	0.873	-	-	-	Y	-	Y		-	-	-	-	-		OG0000054	Acey;maker-ANCCEYDFT_Contig10-pred_gff_snap-gene-10.17 Acey;maker-ANCCEYDFT_Contig162-augustus-gene-4.32 Acey;maker-ANCCEYDFT_Contig20-augustus-gene-3.20 Acey;maker-ANCCEYDFT_Contig369-pred_gff_snap-gene-1.16 Acey;maker-ANCCEYDFT_Contig45-pred_gff_fgenesh-gene-4.2 Acey;maker-ANCCEYDFT_Contig45-pred_gff_snap-gene-3.10 Acey;maker-ANCCEYDFT_Contig45-pred_gff_snap-gene-3.21 Acey;maker-ANCCEYDFT_Conti…	5	5	3	16	13	10	8	4	5
	AgB01_g381	-	8320	-	-	-	-	-	-	-	na	na	na	-	-	-	-	-	-		-	na	0	Y	0.676	-	Y	NC	-	-	-		WBGene00017356	F10E9.4	-	F10E9.4	CELE_F10E9.4		OG0006562	Acey;maker-ANCCEYDFT_Contig116-augustus-gene-0.23 Acey;maker-ANCCEYDFT_Contig2420-augustus-gene-0.4 Alum;ALUE_0000778901 Asuu;AgB01_g381 Bmal;WBGene00223535 Cele;WBGene00017356 Dimm;nDi.2.2.2.g05248 Hcon;HCON_00066990 Lloa;EN70_11095 Name;NECAME_10750 Name;NECAME_19457 Srat;WBGene00260901 Sste;SSTP_0001009400 Wban;maker-PairedContig_2359-snap-gene-0.12	0	0	0	1	1	1	1	1	1
	AgB01_g382	Gcnt1: Beta-1,3-galactosyl-O-glycosyl-glycoprotein beta-1,6-N-acetylglucosaminyltransferase	4093	Gcnt1	Beta-1,3-galactosyl-O-glycosyl-glycoprotein beta-1,6-N-acetylglucosaminyltransferase	-	GO:0004930;GO:0016020;GO:0007606;GO:0008375	Transferase;Transmembrane;Transmembrane helix;Membrane;Glycosyltransferase	-	GO:0016757;GO:0050877	1.40542	0.671022	Beta-1,3-galactosyl-O-glycosyl-glycoprotein beta-1,6-N-acetylglucosaminyltransferase	-	IPR003406:Glycosyl transferase, family 14;	molecular_function:GO:0008375:acetylglucosaminyltransferase activity|cellular_component:GO:0016020:membrane;	-	-	-		-	na	1	Y	0.674	-	-	-	Y	-	-		WBGene00001640	gly-15	GLYcosylation related	C54C8.11	CELE_C54C8.11		OG0000485	Acey;maker-ANCCEYDFT_Contig21-pred_gff_fgenesh-gene-7.4 Acey;maker-ANCCEYDFT_Contig29-pred_gff_snap-gene-5.9 Acey;maker-ANCCEYDFT_Contig319-pred_gff_fgenesh-gene-2.1 Acey;maker-ANCCEYDFT_Contig574-pred_gff_snap-gene-0.28 Acey;maker-ANCCEYDFT_Contig574-pred_gff_snap-gene-0.32 Alum;ALUE_0000778801 Alum;ALUE_0001306201 Alum;ALUE_0001382401 Alum;ALUE_0001382501 Asuu;AgB01_g382 Asuu;AgB11_g156 Asuu;Ag…	0	0	0	4	4	0	0	0	0
	AgB01_g383	Ubr3: E3 ubiquitin-protein ligase UBR3	383	Ubr3	E3 ubiquitin-protein ligase UBR3	-	GO:0008270;GO:0016874	Ligase	-	GO:0016874;GO:0043167	na	na	na	K11978: UBR3: E3 ubiquitin-protein ligase UBR3 [EC:2.3.2.27]	-	-	-	-	-		Y	0.688	0	-	na	Y	-	SP	Y	Y	-		-	-	-	-	-		OG0001191	Acey;maker-ANCCEYDFT_Contig145-augustus-gene-4.32 Acey;maker-ANCCEYDFT_Contig145-augustus-gene-4.33 Acey;maker-ANCCEYDFT_Contig145-pred_gff_snap-gene-4.4 Alum;ALUE_0000218501 Alum;ALUE_0001743801 Alum;ALUE_0002091101 Alum;ALUE_0002119501 Alum;ALUE_0002272401 Asuu;AgB01_g383 Asuu;AgR006_g211 Bmal;WBGene00221079 Bmal;WBGene00223546 Bmal;WBGene00268724 Btau;ENSBTAG00000020296.7 Cele;WBGene00017373 D…	1	1	2	5	2	3	4	2	1
	AgB01_g384	Y2138: Formin-like protein	6817	Y2138	Formin-like protein	-	GO:0005829;GO:0022604;GO:0004713;GO:0045010;GO:0098793;GO:1990504;GO:0070062;GO:0051014;GO:0008360;GO:0030036;GO:0045335;GO:0002040;GO:0006929;GO:0016079;GO:0004096;GO:0005884;GO:0016477;GO:0030041;GO:0046847;GO:0030866	Coiled coil;Rotamase	-	GO:0005856;GO:0005576;GO:0022607;GO:0016192;GO:0005829;GO:0006461;GO:0048870;GO:0000902;GO:0016023;GO:0007010;GO:0007267;GO:0043226;GO:0048646	1.33153	0.643778	Putative rhoa gtpase effector dia/diaphanous (Fragment)	K23957:	IPR010472:Formin, FH3 domain;IPR010473:Formin, GTPase-binding domain;IPR014768:Rho GTPase-binding/formin homology 3 (GBD/FH3) domain;IPR015425:Formin, FH2 domain;IPR016024:Armadillo-type fold;	molecular_function:GO:0003779:actin binding|biological_process:GO:0016043:cellular component organization;molecular_function:GO:0003779:actin binding|molecular_function:GO:0017048:Rho GTPase binding|biological_process:GO:0030036:actin cytoskeleton organization;molecular_function:GO:0005488:binding;	-	-	-		-	na	0	-	na	-	-	-	Y	-	-		WBGene00021698	frl-1	FRL (Formin Related gene in Leukocytes) homolog	Y48G9A.4	CELE_Y48G9A.4		OG0000157	Acey;maker-ANCCEYDFT_Contig42-pred_gff_fgenesh-gene-0.0 Acey;maker-ANCCEYDFT_Contig544-pred_gff_fgenesh-gene-0.5 Alum;ALUE_0000098601 Alum;ALUE_0000554901 Alum;ALUE_0000967301 Alum;ALUE_0001488901 Alum;ALUE_0001922501 Alum;ALUE_0001973401 Alum;ALUE_0002037001 Alum;ALUE_0002046001 Asuu;AgB01_g384 Asuu;AgB02_g334 Asuu;AgB02_g335 Asuu;AgB06_g228 Asuu;AgB25_g019 Asuu;AgR038_g096 Bmal;WBGene00224747 B…	2	2	2	8	6	3	4	4	9
	AgB01_g385	ASU_08695: -	3498	ASU_08695	-	-	-	Signal	-	-	0.854218	0.438994	C6 domain-containing protein	-	IPR002601:C6 domain;	-	-	-	-		Y	0.913	0	-	na	Y	-	SP	Y	Y	-		-	-	-	-	-		OG0012206	Alum;ALUE_0000554801 Asuu;AgB01_g385 Cele;WBGene00016276 Hcon;HCON_00100850 Name;NECAME_07612 Srat;WBGene00264115	0	0	0	1	1	0	0	0	0
	AgB01_g386	ASU_08694: Protein phosphatase phlpp-like protein	4976	ASU_08694	Protein phosphatase phlpp-like protein	-	GO:0004722;GO:0003824	Coiled coil;Repeat;Leucine-rich repeat	-	GO:0016791	0.84078	0.432507	PPM-type phosphatase domain-containing protein (Fragment)	K16340: PHLPP: PH domain and leucine-rich repeat-containing protein phosphatase [EC:3.1.3.16]	IPR001611:Leucine-rich repeat;IPR001932:PPM-type phosphatase domain;IPR003591:Leucine-rich repeat, typical subtype;IPR032675:Leucine-rich repeat domain superfamily;IPR036457:PPM-type phosphatase domain superfamily;	molecular_function:GO:0003824:catalytic activity;molecular_function:GO:0005515:protein binding;	-	-	-		-	na	0	-	na	-	-	-	Y	-	-		WBGene00009647	phlp-2	Protein phosphatase PHLPP-like protein	F43C1.1	CELE_F43C1.1		OG0002089	Acey;maker-ANCCEYDFT_Contig470-pred_gff_snap-gene-0.17 Alum;ALUE_0000554701 Asuu;AgB01_g386 Bmal;WBGene00228319 Btau;ENSBTAG00000007545.7 Btau;ENSBTAG00000045832.2 Cele;WBGene00009647 Dimm;nDi.2.2.2.g07302 Dmel;FBgn0032749 Hcon;HCON_00072160 Hsap;ENSG00000040199.18 Hsap;ENSG00000081913.14 Lloa;EN70_6256 Lloa;EN70_6257 Lloa;EN70_682 Mmus;ENSMUSG00000031732.12 Mmus;ENSMUSG00000044340.7 Name;NECAME_…	1	1	1	1	1	1	1	3	1
	AgB01_g387	Low affinity immunoglobulin epsilon Fc receptor	6613	-	Low affinity immunoglobulin epsilon Fc receptor	-	-	Receptor;Signal	-	-	0.634148	0.20237	Low affinity immunoglobulin epsilon Fc receptor	-	IPR001304:C-type lectin-like;IPR016186:C-type lectin-like/link domain superfamily;IPR016187:C-type lectin fold;	-	-	-	-		Y	0.875	0	-	na	Y	-	SP	Y	Y	-		-	-	-	-	-		OG0000095	Acey;maker-ANCCEYDFT_Contig1321-pred_gff_snap-gene-0.3 Acey;maker-ANCCEYDFT_Contig1861-pred_gff_fgenesh-gene-0.0 Acey;maker-ANCCEYDFT_Contig2-pred_gff_snap-gene-1.3 Acey;maker-ANCCEYDFT_Contig2-pred_gff_snap-gene-1.4 Acey;maker-ANCCEYDFT_Contig2-pred_gff_snap-gene-9.12 Acey;maker-ANCCEYDFT_Contig290-pred_gff_snap-gene-0.6 Acey;maker-ANCCEYDFT_Contig302-pred_gff_snap-gene-0.3 Acey;maker-ANCCEYDFT_…	0	0	0	9	9	3	2	2	3
	AgB01_g388	-	636	-	-	-	-	-	-	-	na	na	na	-	-	-	-	-	-		-	na	0	-	na	-	-	-	-	-	-		-	-	-	-	-		OG0012205	Alum;ALUE_0000554501 Asuu;AgB01_g388 Bmal;WBGene00231177 Dimm;nDi.2.2.2.g03739 Lloa;EN70_10039 Wban;maker-PairedContig_3533-snap-gene-5.27	0	0	0	1	1	1	1	1	1
	AgB01_g389	seh1l: Nucleoporin seh1	7977	seh1l	Nucleoporin seh1	-	GO:0002534;GO:0016925;GO:0000776;GO:0050830;GO:0051225;GO:0010923;GO:0000242;GO:0019083;GO:0007080;GO:0006999;GO:0015031;GO:0051301;GO:0061700;GO:0005813;GO:0007062;GO:1900034;GO:0031047;GO:0006406;GO:0051028;GO:0031080;GO:1904263;GO:0010827;GO:0034629;GO:0000777;GO:0035091;GO:0075733;GO:0016032;GO:0016868;GO:0034198;GO:0005635;GO:0051298;GO:0005643;GO:0007015;GO:0006409;GO:0051315;GO:0007077;GO:…	WD repeat;Nucleus;Mitosis;Translocation;Repeat;Protein transport;Centromere;Chromosome partition;mRNA transport;Nuclear pore complex;Cell cycle;Cell division;Chromosome;Transport;Kinetochore	-	GO:0005635;GO:0007067;GO:0006913;GO:0005694;GO:0007010;GO:0043234;GO:0051276;GO:0007049;GO:0006810;GO:0007165;GO:0007059;GO:0051301;GO:0022607;GO:0005815;GO:0006950	1.14574	0.569995	Nucleoporin seh1-A	K14299: SEH1: nucleoporin SEH1	IPR001680:WD40 repeat;IPR015943:WD40/YVTN repeat-like-containing domain superfamily;IPR017986:WD40-repeat-containing domain;IPR019775:WD40 repeat, conserved site;IPR036322:WD40-repeat-containing domain superfamily;	molecular_function:GO:0005515:protein binding;	-	-	-		-	na	0	-	na	-	-	-	Y	-	-		WBGene00003804	npp-18	Nucleoporin SEH1	Y43F4B.4	CeSeh1, CELE_Y43F4B.4		OG0002735	Acey;maker-ANCCEYDFT_Contig242-pred_gff_snap-gene-0.12 Alum;ALUE_0000554401 Asuu;AgB01_g389 Bmal;WBGene00226799 Btau;ENSBTAG00000010792.6 Btau;ENSBTAG00000013380.5 Cele;WBGene00003804 Dimm;nDi.2.2.2.g08273 Dmel;FBgn0027500 Dmel;FBgn0033247 Hcon;HCON_00091740 Hsap;ENSG00000085415.16 Hsap;ENSG00000101639.18 Lloa;EN70_6292 Mmus;ENSMUSG00000024542.9 Mmus;ENSMUSG00000079614.4 Name;NECAME_15577 Oari;EN…	1	1	1	1	1	1	1	1	1
	AgB01_g390	-	574	-	-	-	-	-	-	-	na	na	na	-	-	-	-	-	-		-	na	0	Y	0.832	-	Y	NC	-	-	-		-	-	-	-	-		OG0045441	Asuu;AgB01_g390	0	0	0	0	1	0	0	0	0
	AgB01_g391	-	444	-	-	-	-	-	-	-	na	na	na	-	-	-	-	-	-		-	na	0	Y	0.779	-	Y	NC	-	-	-		-	-	-	-	-		OG0045442	Asuu;AgB01_g391	0	0	0	0	1	0	0	0	0
	AgB01_g392	Sgsm1: Small G protein signaling modulator 1	3986	Sgsm1	Small G protein signaling modulator 1	-	GO:0043087;GO:0005622;GO:0012505;GO:0005769;GO:1990502;GO:0031338;GO:0000138;GO:0006886;GO:0005797;GO:0005096;GO:0005737;GO:0017137;GO:0005794;GO:0043547;GO:0034499;GO:0090630;GO:0045944	Golgi apparatus;Phosphoprotein;Coiled coil	-	GO:0030234;GO:0005622;GO:0006810;GO:0007034;GO:0019899;GO:0005794;GO:0016192;GO:0005737;GO:0061024;GO:0005623	0.822167	0.423456	Rab-GAP TBC domain-containing protein	K21847: SGSM1: small G protein signaling modulator 1	IPR000195:Rab-GTPase-TBC domain;IPR035969:Rab-GTPase-TBC domain superfamily;	-	-	-	-		-	na	0	-	na	-	-	-	Y	-	-		WBGene00008018	tbc-8	TBC (Tre-2/Bub2/Cdc16) domain family	C38H2.1	CELE_C38H2.1		OG0000908	Acey;maker-ANCCEYDFT_Contig164-pred_gff_snap-gene-0.12 Alum;ALUE_0000554101 Alum;ALUE_0000554201 Asuu;AgB01_g392 Asuu;AgB01_g393 Asuu;AgB01_g394 Bmal;WBGene00222927 Btau;ENSBTAG00000006592.6 Btau;ENSBTAG00000045500.2 Cele;WBGene00008018 Dimm;nDi.2.2.2.g06060 Dmel;FBgn0031116 Dmel;FBgn0052506 Hcon;HCON_00066160 Hsap;ENSG00000141258.13 Hsap;ENSG00000167037.18 Lloa;EN70_3391 Lloa;EN70_601 Lloa;EN70_…	1	2	1	2	3	1	1	8	1
	AgB01_g393	sgsm1: Small G protein signaling modulator 1	253	sgsm1	Small G protein signaling modulator 1	-	GO:0005096;GO:0005622;GO:0005737;GO:0006886;GO:0012505;GO:0017137;GO:0031338;GO:0034499;GO:0043087;GO:0043547;GO:0090630	Coiled coil;Phosphoprotein	-	GO:0005622;GO:0005623;GO:0006810;GO:0007034;GO:0016192;GO:0019899;GO:0030234;GO:0061024	na	na	na	K21847: SGSM1: small G protein signaling modulator 1	-	-	-	-	-		-	na	0	Y	0.77	-	Y	NC	Y	-	-		-	-	-	-	-		OG0000908	Acey;maker-ANCCEYDFT_Contig164-pred_gff_snap-gene-0.12 Alum;ALUE_0000554101 Alum;ALUE_0000554201 Asuu;AgB01_g392 Asuu;AgB01_g393 Asuu;AgB01_g394 Bmal;WBGene00222927 Btau;ENSBTAG00000006592.6 Btau;ENSBTAG00000045500.2 Cele;WBGene00008018 Dimm;nDi.2.2.2.g06060 Dmel;FBgn0031116 Dmel;FBgn0052506 Hcon;HCON_00066160 Hsap;ENSG00000141258.13 Hsap;ENSG00000167037.18 Lloa;EN70_3391 Lloa;EN70_601 Lloa;EN70_…	1	2	1	2	3	1	1	8	1
	AgB01_g394	Sgsm1: AGAP003198-PA	859	Sgsm1	AGAP003198-PA	-	GO:0005096;GO:0005622;GO:0006886;GO:0012505;GO:0017137;GO:0031338;GO:0043087;GO:0090630	Coiled coil	-	GO:0005622;GO:0005623;GO:0006810;GO:0016192;GO:0019899;GO:0030234;GO:0061024	0.947546	0.482957	Small G protein signaling modulator 1	K21847: SGSM1: small G protein signaling modulator 1	IPR004012:RUN domain;IPR037213:RUN domain superfamily;	-	-	-	-		-	na	0	Y	0.62	-	Y	NC	Y	-	-		-	-	-	-	-		OG0000908	Acey;maker-ANCCEYDFT_Contig164-pred_gff_snap-gene-0.12 Alum;ALUE_0000554101 Alum;ALUE_0000554201 Asuu;AgB01_g392 Asuu;AgB01_g393 Asuu;AgB01_g394 Bmal;WBGene00222927 Btau;ENSBTAG00000006592.6 Btau;ENSBTAG00000045500.2 Cele;WBGene00008018 Dimm;nDi.2.2.2.g06060 Dmel;FBgn0031116 Dmel;FBgn0052506 Hcon;HCON_00066160 Hsap;ENSG00000141258.13 Hsap;ENSG00000167037.18 Lloa;EN70_3391 Lloa;EN70_601 Lloa;EN70_…	1	2	1	2	3	1	1	8	1
	AgB01_g395	ANK1: Ankyrin-1	9755	ANK1	Ankyrin-1	-	GO:0016021	ANK repeat	-	-	0.821547	0.423153	Ankyrin-1	-	IPR002110:Ankyrin repeat;IPR020683:Ankyrin repeat-containing domain;IPR036770:Ankyrin repeat-containing domain superfamily;	molecular_function:GO:0005515:protein binding;	-	-	-		-	na	0	-	na	-	-	-	Y	-	-		WBGene00007801	trpa-1	Transient receptor potential cation channel subfamily A member 1 homolog	C29E6.2	CELE_C29E6.2		OG0008354	Alum;ALUE_0000553901 Alum;ALUE_0000855701 Asuu;AgB01_g395 Bmal;WBGene00229878 Dimm;nDi.2.2.2.g01438 Lloa;EN70_2721 Lloa;EN70_2722 Srat;WBGene00262368 Sste;SSTP_0000104700 Wban;maker-PairedContig_270-snap-gene-1.29	0	0	0	2	1	1	1	2	1
	AgB01_g396	-	423	-	-	-	-	-	-	-	na	na	na	-	-	-	-	-	-		-	na	0	Y	0.747	-	Y	NC	-	-	-		-	-	-	-	-		OG0045443	Asuu;AgB01_g396	0	0	0	0	1	0	0	0	0
	AgB01_g397	-	5179	-	-	-	-	-	-	-	na	na	na	-	-	-	-	-	-		-	na	1	-	na	-	-	-	-	-	-		-	-	-	-	-		OG0045444	Asuu;AgB01_g397	0	0	0	0	1	0	0	0	0
	AgB01_g398	SLC6A5: Transporter	5014	SLC6A5	Transporter	-	GO:0005215;GO:0005328;GO:0005887;GO:0006810;GO:0016021	Membrane;Symport;Transmembrane;Transmembrane helix;Transport	-	GO:0005886;GO:0006810;GO:0022857	na	na	na	-	IPR000175:Sodium:neurotransmitter symporter;IPR037272:Sodium:neurotransmitter symporter superfamily;	molecular_function:GO:0005328:neurotransmitter:sodium symporter activity;molecular_function:GO:0005328:neurotransmitter:sodium symporter activity|biological_process:GO:0006836:neurotransmitter transport|cellular_component:GO:0016021:integral component of membrane;	-	-	-		-	na	5	-	na	-	-	-	Y	-	Y		WBGene00004911	snf-12	Transporter	T25B6.7	nipi-2, nipi-2, CELE_T25B6.7		OG0025396	Alum;ALUE_0000855501 Asuu;AgB01_g398	0	0	0	1	1	0	0	0	0
	AgB01_g399	SLC6A5: Transporter	2829	SLC6A5	Transporter	-	GO:0005215;GO:0006810;GO:0005887;GO:0005328;GO:0016021	Symport;Membrane;Transmembrane;Transmembrane helix;Transport	-	GO:0022857	0.592202	0.106104	Transporter	-	IPR000175:Sodium:neurotransmitter symporter;IPR037272:Sodium:neurotransmitter symporter superfamily;	molecular_function:GO:0005328:neurotransmitter:sodium symporter activity;molecular_function:GO:0005328:neurotransmitter:sodium symporter activity|biological_process:GO:0006836:neurotransmitter transport|cellular_component:GO:0016021:integral component of membrane;	-	-	-		-	na	3	-	na	-	-	-	Y	-	Y		-	-	-	-	-		OG0021249	Alum;ALUE_0000855301 Asuu;AgB01_g399 Sste;SSTP_0000824000	0	0	0	1	1	0	0	0	0
	AgB01_g400	WDR4: tRNA (guanine-N(7)-)-methyltransferase non-catalytic subunit	3454	WDR4	tRNA (guanine-N(7)-)-methyltransferase non-catalytic subunit	-	GO:0030488;GO:0005634;GO:0008168;GO:0036265	Nucleus;WD repeat;Methyltransferase;Repeat;Transferase;tRNA processing	tRNA modification	GO:0005634;GO:0006399;GO:0008168;GO:0034641	1.8597	0.81226	tRNA (guanine-N(7)-)-methyltransferase non-catalytic subunit	K15443: TRM82: tRNA (guanine-N(7)-)-methyltransferase subunit TRM82	IPR001680:WD40 repeat;IPR015943:WD40/YVTN repeat-like-containing domain superfamily;IPR017986:WD40-repeat-containing domain;IPR019775:WD40 repeat, conserved site;IPR028884:tRNA (guanine-N(7)-)-methyltransferase non-catalytic subunit;	molecular_function:GO:0005515:protein binding;biological_process:GO:0036265:RNA (guanine-N7)-methylation;	-	-	-		-	na	0	-	na	-	-	-	Y	-	-		WBGene00022420	wdr-4	tRNA (guanine-N(7)-)-methyltransferase non-catalytic subunit	Y102E9.2	CELE_Y102E9.2		OG0004647	Alum;ALUE_0000855201 Asuu;AgB01_g400 Bmal;WBGene00227480 Btau;ENSBTAG00000021490.5 Cele;WBGene00022420 Dimm;nDi.2.2.2.g00338 Dmel;FBgn0029857 Hcon;HCON_00080170 Hsap;ENSG00000160193.12 Lloa;EN70_6129 Mmus;ENSMUSG00000024037.13 Name;NECAME_15618 Name;NECAME_15619 Oari;ENSOARG00000010926.1 Scer;YDR165W Srat;WBGene00260052 Sscr;ENSSSCG00000023078.3 Sste;SSTP_0000607300 Tmur;WBGene00302656 Tsui;D918_…	1	1	0	1	1	1	1	1	1
	AgB01_g401	NAA15: N-alpha-acetyltransferase 15, NatA auxiliary subunit	9569	NAA15	N-alpha-acetyltransferase 15, NatA auxiliary subunit	2.3.1.88	GO:0005737;GO:0004596;GO:0022008;GO:0044822;GO:0004689;GO:0005739;GO:0070062;GO:0022626;GO:0016407;GO:0001525;GO:0006351;GO:0006474;GO:0031248;GO:0030154;GO:0005667;GO:0016020;GO:0043066;GO:0031415;GO:0005978;GO:0000724;GO:0043022;GO:0045893;GO:0072686;GO:0005634;GO:0017196;GO:0005964;GO:0016740;GO:0050821	Angiogenesis;Differentiation;Acetylation;Transferase;Developmental protein;Transcription regulation;Nucleus;Cytoplasm;Receptor;TPR repeat;WD repeat;Phosphoprotein;Transcription;Repeat;Coiled coil	-	GO:0034641;GO:0005576;GO:0005737;GO:0016746;GO:0006464;GO:0005829;GO:0030154;GO:0043234;GO:0008219;GO:0005622;GO:0048646;GO:0005634;GO:0003723;GO:0009058;GO:0043226	1.77366	0.788977	N-alpha-acetyltransferase 15, NatA auxiliary subunit	K20792: NAA15_16: N-alpha-acetyltransferase 15/16, NatA auxiliary subunit	IPR011990:Tetratricopeptide-like helical domain superfamily;IPR013026:Tetratricopeptide repeat-containing domain;IPR013105:Tetratricopeptide repeat 2;IPR019734:Tetratricopeptide repeat;IPR021183:N-terminal acetyltransferase A, auxiliary subunit;	molecular_function:GO:0005515:protein binding;	-	-	-		-	na	0	-	na	-	-	-	Y	-	-		WBGene00021754	hpo-29	-	Y50D7A.4	Y50D7A.f, Y50D7A.f, Y50D7_164.a, Y50D7_164.a, CELE_Y50D7A.4		OG0002451	Acey;maker-ANCCEYDFT_Contig164-pred_gff_snap-gene-0.9 Alum;ALUE_0000855101 Asuu;AgB01_g401 Bmal;WBGene00226970 Btau;ENSBTAG00000004745.6 Btau;ENSBTAG00000038251.4 Cele;WBGene00021754 Dimm;nDi.2.2.2.g00340 Dmel;FBgn0031020 Hcon;HCON_00066190 Hsap;ENSG00000164134.13 Hsap;ENSG00000172766.19 Lloa;EN70_6131 Mmus;ENSMUSG00000022020.15 Mmus;ENSMUSG00000063273.11 Name;NECAME_03498 Oari;ENSOARG00000007053…	1	1	1	1	1	1	1	1	1
	AgB01_g402	ess-2: ES2 similar protein 2	2820	ess-2	ES2 similar protein 2	-	GO:0005634;GO:0008270	Metal-binding;LIM domain;SH3 domain;Nucleus;Zinc	-	GO:0043167;GO:0005634	2.09304	0.867246	ES2 similar protein 2 (inferred by orthology to a C. elegans protein)	K13118: DGCR14: protein DGCR14	IPR019148:Nuclear protein DGCR14/ESS-2;	cellular_component:GO:0005634:nucleus;	-	-	-		-	na	0	-	na	-	-	-	Y	-	-		WBGene00018371	ess-2	Splicing factor ESS-2	F42H10.7	CELE_F42H10.7		OG0004613	Acey;maker-ANCCEYDFT_Contig164-pred_gff_snap-gene-2.3 Alum;ALUE_0000855001 Asuu;AgB01_g402 Bmal;WBGene00224304 Btau;ENSBTAG00000018534.5 Cele;WBGene00018371 Dimm;nDi.2.2.2.g02524 Dmel;FBgn0023506 Hcon;HCON_00070860 Hsap;ENSG00000100056.12 Lloa;EN70_3404 Mmus;ENSMUSG00000003527.9 Name;NECAME_15882 Oari;ENSOARG00000017154.1 Srat;WBGene00261596 Sscr;ENSSSCG00000010114.4 Sste;SSTP_0000052100 Tmur;WBG…	1	1	1	1	1	1	1	1	1
	AgB01_g403	CDK12: Cyclin-dependent kinase 12	9593	CDK12	Cyclin-dependent kinase 12	2.7.11.22;2.7.11.23	GO:0000380;GO:0004693;GO:0005794;GO:0006397;GO:0009908;GO:0050792;GO:0002945;GO:0051301;GO:0000228;GO:0007088;GO:0002944;GO:0016604;GO:0006909;GO:0005615;GO:0009615;GO:0040018;GO:0004672;GO:0005700;GO:0005703;GO:0048440;GO:0070816;GO:0034314;GO:0070374;GO:0022008;GO:0005730;GO:0008284;GO:0016607;GO:0044822;GO:0005885;GO:0030332;GO:0019908;GO:0004674;GO:0002119;GO:0046777;GO:0043405;GO:0016301;GO:…	Phosphoprotein;ATP-binding;mRNA processing;Nucleotide-binding;Kinase;Serine/threonine-protein kinase;Cell division;Cyclin;Acetylation;Transferase;mRNA splicing;RNA editing;Cell cycle	-	GO:0005622;GO:0048856;GO:0016301;GO:0005654;GO:0043234;GO:0005634;GO:0003723;GO:0002376;GO:0005730;GO:0006397;GO:0005794;GO:0005615;GO:0006464;GO:0051301	0.849069	0.436513	Cell division cycle 2-related protein kinase 7	K08819: CDK12_13: cyclin-dependent kinase 12/13 [EC:2.7.11.22 2.7.11.23]	IPR000719:Protein kinase domain;IPR008271:Serine/threonine-protein kinase, active site;IPR011009:Protein kinase-like domain superfamily;IPR017441:Protein kinase, ATP binding site;	molecular_function:GO:0004672:protein kinase activity|molecular_function:GO:0005524:ATP binding|biological_process:GO:0006468:protein phosphorylation;molecular_function:GO:0004672:protein kinase activity|biological_process:GO:0006468:protein phosphorylation;molecular_function:GO:0005524:ATP binding;	-	-	-		-	na	0	-	na	-	-	-	Y	-	-		WBGene00007135	cdk-12	Cyclin-dependent kinase 12	B0285.1	cdtl-7, cdtl-7, CELE_B0285.1		OG0000651	Acey;maker-ANCCEYDFT_Contig158-pred_gff_snap-gene-2.7 Alum;ALUE_0000786901 Alum;ALUE_0000854901 Asuu;AgB01_g210 Asuu;AgB01_g403 Bmal;WBGene00221996 Bmal;WBGene00224940 Btau;ENSBTAG00000001528.4 Btau;ENSBTAG00000004695.6 Btau;ENSBTAG00000013238.6 Cele;WBGene00000410 Cele;WBGene00007135 Dimm;nDi.2.2.2.g02525 Dimm;nDi.2.2.2.g06384 Dmel;FBgn0019949 Dmel;FBgn0037093 Hcon;HCON_00016270 Hcon;HCON_000708…	2	2	2	2	2	2	1	2	2
	AgB01_g404	-	6699	-	-	-	-	-	-	-	na	na	na	-	-	-	-	-	-		-	na	0	Y	0.942	-	Y	NC	-	-	-		-	-	-	-	-		OG0008743	Acey;maker-ANCCEYDFT_Contig164-pred_gff_snap-gene-1.7 Alum;ALUE_0000854801 Asuu;AgB01_g404 Bmal;WBGene00231065 Dimm;nDi.2.2.2.g02527 Hcon;HCON_00070890 Lloa;EN70_3402 Name;NECAME_13465 Wban;maker-PairedContig_1145-snap-gene-2.43	0	0	0	1	1	1	1	1	1
	AgB01_g405	-	5372	-	-	-	-	-	-	-	na	na	na	K02976: RP-S26e: small subunit ribosomal protein S26e	-	-	-	-	-		-	na	0	-	na	-	-	-	-	-	-		-	-	-	-	-		OG0045445	Asuu;AgB01_g405	0	0	0	0	1	0	0	0	0
	AgB01_g406	-	26862	-	-	-	-	-	-	-	na	na	na	-	-	-	-	-	-		-	na	0	Y	0.769	-	Y	NC	-	-	-		WBGene00000768	cor-1	Coronin-like protein cor-1	R01H10.3	CELE_R01H10.3		OG0045446	Asuu;AgB01_g406	0	0	0	0	1	0	0	0	0
	AgB01_g407	cbf5: H/ACA ribonucleoprotein complex subunit 4	4516	cbf5	H/ACA ribonucleoprotein complex subunit 4	4.2.1.70;5.4.99.-;5.4.99.12	GO:0005730;GO:0030010;GO:0048315;GO:0022008;GO:0044822;GO:0015030;GO:0070034;GO:0007281;GO:0000154;GO:0051211;GO:0031118;GO:0009267;GO:0034513;GO:0060216;GO:0008283;GO:0005829;GO:0035220;GO:0005874;GO:1904874;GO:0006399;GO:0007004;GO:0004114;GO:0030686;GO:0031120;GO:0005732;GO:0009982;GO:0000454;GO:0033979;GO:0019013;GO:0001522;GO:0005654;GO:0005697;GO:0090669;GO:0072589;GO:0006396;GO:0009506;GO:…	Disease mutation;Isomerase;Chromosome;Acetylation;Viral nucleoprotein;Phosphoprotein;Centromere;Dyskeratosis congenita;Microtubule;Repeat;Cytoskeleton;Coiled coil;Ribosome biogenesis;Ribonucleoprotein;Mitosis;Virion;Ubl conjugation;Nucleus;Isopeptide bond;RNA-binding;rRNA processing	-	GO:0005730;GO:0016853;GO:0034641;GO:0002376;GO:0005829;GO:0005654;GO:0051276;GO:0042254;GO:0005622;GO:0048856;GO:0003723;GO:0042592	1.14046	0.567789	PUA domain-containing protein (Fragment)	K11131: DKC1: H/ACA ribonucleoprotein complex subunit 4 [EC:5.4.99.-]	IPR002478:PUA domain;IPR002501:Pseudouridine synthase II, N-terminal;IPR004521:Uncharacterised domain CHP00451;IPR004802:tRNA pseudouridine synthase B family;IPR012960:Dyskerin-like;IPR015947:PUA-like superfamily;IPR020103:Pseudouridine synthase, catalytic domain superfamily;IPR032819:tRNA pseudouridylate synthase B, C-terminal;	biological_process:GO:0001522:pseudouridine synthesis|molecular_function:GO:0003723:RNA binding|biological_process:GO:0009451:RNA modification|molecular_function:GO:0009982:pseudouridine synthase activity;molecular_function:GO:0003723:RNA binding;biological_process:GO:0006396:RNA processing;	-	-	-		-	na	0	-	na	-	-	-	Y	-	-		WBGene00010478	K01G5.5	-	K01G5.5	CELE_K01G5.5		OG0004147	Acey;maker-ANCCEYDFT_Contig587-pred_gff_fgenesh-gene-0.4 Alum;ALUE_0000698001 Asuu;AgB01_g407 Bmal;WBGene00228620 Btau;ENSBTAG00000013045.5 Cele;WBGene00010478 Dimm;nDi.2.2.2.g02531 Dmel;FBgn0259937 Hcon;HCON_00089330 Hsap;ENSG00000130826.18 Lloa;EN70_6081 Mmus;ENSMUSG00000031403.14 Name;NECAME_03526 Oari;ENSOARG00000003047.1 Scer;YLR175W Srat;WBGene00261669 Sscr;ENSSSCG00000012823.5 Sste;SSTP_00…	1	1	1	1	1	1	1	1	1
	AgB01_g408	-	6668	-	-	-	-	-	-	-	na	na	na	-	-	-	-	-	-		-	na	0	Y	0.736	-	Y	NC	-	-	-		-	-	-	-	-		OG0045447	Asuu;AgB01_g408	0	0	0	0	1	0	0	0	0
	AgB01_g409	gsp1: GTP-binding nuclear protein	8263	gsp1	GTP-binding nuclear protein	-	GO:0006886;GO:0042470;GO:0006606;GO:0045335;GO:0005814;GO:0019003;GO:0055037;GO:0000056;GO:0000060;GO:0030036;GO:0036126;GO:0044822;GO:0005618;GO:0021766;GO:0016973;GO:0007346;GO:0005737;GO:0005730;GO:0005794;GO:0050681;GO:0001654;GO:0071389;GO:0032092;GO:0006611;GO:0031047;GO:0000467;GO:1902570;GO:0006997;GO:0048812;GO:0030496;GO:0000785;GO:0005875;GO:0070883;GO:0005829;GO:0046686;GO:0051301;GO:…	Protein transport;Centromere;Mitosis;Isopeptide bond;Ubl conjugation;Nucleus;Nucleotide-binding;GTP-binding;Developmental protein;Transport;Kinetochore;Cell division;Chromosome;Cell cycle;Nucleomorph;Acetylation	-	GO:0042254;GO:0048856;GO:0043234;GO:0006913;GO:0005694;GO:0000003;GO:0005768;GO:0007067;GO:0005635;GO:0003924;GO:0006605;GO:0005634;GO:0009790;GO:0005815;GO:0005737;GO:0030154;GO:0005794;GO:0005829;GO:0051301;GO:0007049;GO:0007165;GO:0006810	1.70038	0.76787	GTP-binding nuclear protein Ran	K07936: RAN: GTP-binding nuclear protein Ran	IPR001806:Small GTPase superfamily;IPR002041:Ran GTPase;IPR005225:Small GTP-binding protein domain;IPR027417:P-loop containing nucleoside triphosphate hydrolase;	molecular_function:GO:0003924:GTPase activity|molecular_function:GO:0005525:GTP binding;molecular_function:GO:0003924:GTPase activity|molecular_function:GO:0005525:GTP binding|biological_process:GO:0006913:nucleocytoplasmic transport;molecular_function:GO:0005525:GTP binding;	-	-	-		-	na	0	-	na	-	-	-	Y	-	-		WBGene00004302	ran-1	GTP-binding nuclear protein ran-1	K01G5.4	CELE_K01G5.4		OG0001535	Acey;maker-ANCCEYDFT_Contig587-pred_gff_fgenesh-gene-0.3 Alum;ALUE_0000698101 Asuu;AgB01_g409 Bmal;WBGene00224992 Btau;ENSBTAG00000014223.5 Btau;ENSBTAG00000024233.5 Btau;ENSBTAG00000055000.1 Btau;ENSBTAG00000055033.1 Cele;WBGene00004302 Dimm;nDi.2.2.2.g02532 Dmel;FBgn0020255 Dmel;FBgn0036497 Hcon;HCON_00089320 Hsap;ENSG00000132341.12 Lloa;EN70_6080 Mmus;ENSMUSG00000028287.4 Mmus;ENSMUSG000000294…	1	1	1	1	1	1	1	1	1
	AgB01_g410	l(2)tid: Mitochondrial protein	3434	l(2)tid	Mitochondrial protein	-	GO:0010198;GO:0007275;GO:0006986;GO:0006457;GO:0005524;GO:0046872;GO:0030433;GO:0016021;GO:0051085;GO:0009408;GO:0008270;GO:0043169;GO:0000740;GO:0005741;GO:0005788;GO:0034975;GO:0006260	Developmental protein;Transit peptide;Zinc-finger;DNA replication;Transmembrane helix;Transmembrane;Membrane;Metal-binding;Stress response;Chaperone;Repeat;Zinc;Mitochondrion outer membrane	-	GO:0006950;GO:0006457;GO:0048856;GO:0008219;GO:0043167;GO:0006259	na	na	na	K09504: DNAJA3: DnaJ homolog subfamily A member 3	IPR001623:DnaJ domain;IPR029071:Ubiquitin-like domain superfamily;IPR036869:Chaperone J-domain superfamily;	-	-	-	-		-	na	1	-	na	-	-	-	Y	-	-		WBGene00001036	dnj-18	DNaJ domain (Prokaryotic heat shock protein)	T04A8.9	CELE_T04A8.9		OG0005988	Acey;maker-ANCCEYDFT_Contig104-augustus-gene-2.36 Alum;ALUE_0000698201 Asuu;AgB01_g410 Asuu;AgB01_g411 Bmal;WBGene00225790 Bmal;WBGene00225791 Cele;WBGene00001036 Dimm;nDi.2.2.2.g02533 Dimm;nDi.2.2.2.g02534 Hcon;HCON_00076570 Lloa;EN70_6079 Name;NECAME_08452 Srat;WBGene00261667 Sste;SSTP_0000153300 Wban;maker-PairedContig_1940-snap-gene-1.19 Wban;maker-PairedContig_1940-snap-gene-1.20	0	0	0	1	2	2	2	1	2
	AgB01_g411	dnaJ: Chaperone protein DnaJ	880	dnaJ	Chaperone protein DnaJ	-	GO:0005524;GO:0005741;GO:0006260;GO:0006457;GO:0007275;GO:0008270;GO:0009408;GO:0043169;GO:0046872	Chaperone;DNA replication;Developmental protein;Metal-binding;Mitochondrion outer membrane;Repeat;Stress response;Transit peptide;Zinc;Zinc-finger	-	GO:0006259;GO:0006457;GO:0006950;GO:0043167	0.737628	0.381393	Mitochondrial protein	K09504: DNAJA3: DnaJ homolog subfamily A member 3	IPR001623:DnaJ domain;IPR036869:Chaperone J-domain superfamily;	-	-	-	-		-	na	0	Y	0.876	-	Y	NC	Y	-	-		-	-	-	-	-		OG0005988	Acey;maker-ANCCEYDFT_Contig104-augustus-gene-2.36 Alum;ALUE_0000698201 Asuu;AgB01_g410 Asuu;AgB01_g411 Bmal;WBGene00225790 Bmal;WBGene00225791 Cele;WBGene00001036 Dimm;nDi.2.2.2.g02533 Dimm;nDi.2.2.2.g02534 Hcon;HCON_00076570 Lloa;EN70_6079 Name;NECAME_08452 Srat;WBGene00261667 Sste;SSTP_0000153300 Wban;maker-PairedContig_1940-snap-gene-1.19 Wban;maker-PairedContig_1940-snap-gene-1.20	0	0	0	1	2	2	2	1	2
	AgB01_g412	-	3207	-	-	-	-	-	-	-	na	na	na	-	-	-	-	-	-		-	na	0	Y	0.65	-	Y	NC	-	-	-		-	-	-	-	-		OG0004364	Alum;ALUE_0000698301 Alum;ALUE_0001588401 Alum;ALUE_0001740701 Alum;ALUE_0002039301 Asuu;AgB01_g412 Asuu;AgB01_g699 Asuu;AgB01_g700 Asuu;AgE08_g016 Bmal;WBGene00228388 Bmal;WBGene00230301 Bmal;WBGene00231084 Bmal;WBGene00231086 Dimm;nDi.2.2.2.g00627 Dimm;nDi.2.2.2.g03388 Lloa;EN70_5110 Lloa;EN70_5931 Lloa;EN70_5932 Lloa;EN70_5935 Lloa;EN70_6327 Wban;maker-PairedContig_2014-snap-gene-0.15 Wban;mak…	0	0	0	4	4	4	3	5	2
	AgB01_g413	ASU_12255: Major sperm protein	1908	ASU_12255	Major sperm protein	-	GO:0005856	Cytoplasm;Cytoskeleton	-	GO:0005856	1.076	0.540351	Sperm-specific class P protein 32	-	IPR000535:Major sperm protein (MSP) domain;IPR008962:PapD-like superfamily;IPR013783:Immunoglobulin-like fold;	-	-	-	-		-	na	0	-	na	-	-	-	Y	-	-		-	-	-	-	-		OG0000034	Acey;maker-ANCCEYDFT_Contig125-pred_gff_snap-gene-1.6 Acey;maker-ANCCEYDFT_Contig256-pred_gff_snap-gene-1.7 Acey;maker-ANCCEYDFT_Contig2882-pred_gff_snap-gene-0.1 Acey;maker-ANCCEYDFT_Contig29-pred_gff_snap-gene-5.14 Acey;maker-ANCCEYDFT_Contig42-pred_gff_fgenesh-gene-1.1 Acey;maker-ANCCEYDFT_Contig44-augustus-gene-4.32 Acey;maker-ANCCEYDFT_Contig526-pred_gff_fgenesh-gene-1.2 Acey;maker-ANCCEYDFT…	4	3	4	27	25	9	7	8	10
	AgB01_g414	DRG1: Developmentally-regulated GTP-binding protein 1	24691	DRG1	Developmentally-regulated GTP-binding protein 1	6.1.1.3	GO:0070300;GO:0005525;GO:0016023;GO:0004829;GO:0008134;GO:0030447;GO:0007275;GO:0007264;GO:0016020;GO:0005844;GO:0005634;GO:0003924;GO:0019003;GO:0004129;GO:0005739;GO:0009987;GO:0005737;GO:1903833;GO:0002181;GO:0006351;GO:0042802;GO:0005829	Acetylation;Hydrolase;Lipid-binding;Cytoplasmic vesicle;GTP-binding;Cytoplasm;Nucleotide-binding;Ubl conjugation;Coiled coil;Phosphoprotein	-	GO:0005829;GO:0034641;GO:0005737;GO:0006412;GO:0005634;GO:0003924;GO:0009058;GO:0048856;GO:0005622;GO:0008134	1.77027	0.788029	Gtp binding protein drg2 odn superfamily	-	IPR004095:TGS;IPR005225:Small GTP-binding protein domain;IPR006073:GTP binding domain;IPR006074:GTP1/OBG, conserved site;IPR012675:Beta-grasp domain superfamily;IPR012676:TGS-like;IPR027417:P-loop containing nucleoside triphosphate hydrolase;IPR031167:OBG-type guanine nucleotide-binding (G) domain;IPR031662:GTP binding protein, second domain;	molecular_function:GO:0005525:GTP binding;	-	-	-		-	na	0	-	na	-	-	-	Y	-	-		WBGene00012126	T28D6.6	-	T28D6.6	CELE_T28D6.6		OG0000907	Acey;maker-ANCCEYDFT_Contig243-augustus-gene-1.19 Alum;ALUE_0000698701 Alum;ALUE_0001531201 Asuu;AgB01_g414 Asuu;AgB11_g029 Bmal;WBGene00222180 Bmal;WBGene00232204 Btau;ENSBTAG00000006517.5 Btau;ENSBTAG00000008257.5 Btau;ENSBTAG00000008990.6 Cele;WBGene00012126 Cele;WBGene00015346 Dimm;nDi.2.2.2.g02102 Dimm;nDi.2.2.2.g09287 Dmel;FBgn0010339 Dmel;FBgn0038723 Hcon;HCON_00078890 Hcon;HCON_00084760 H…	1	1	1	2	2	2	2	2	2
	AgB01_g415	Pxk: PX domain-containing protein kinase-like protein	9790	Pxk	PX domain-containing protein kinase-like protein	-	GO:0016021;GO:0016301;GO:0035091	Transmembrane helix;Transmembrane;Membrane;Transferase;Kinase	-	GO:0008289;GO:0016301	1.11197	0.555774	SLOB protein kinase	K17543: PXK: PX domain-containing protein kinase-like protein	IPR001683:Phox homologous domain;IPR011009:Protein kinase-like domain superfamily;IPR036871:PX domain superfamily;	molecular_function:GO:0035091:phosphatidylinositol binding;	-	-	-		-	na	0	-	na	-	-	-	Y	-	-		-	-	-	-	-		OG0006188	Alum;ALUE_0000698801 Asuu;AgB01_g415 Bmal;WBGene00231106 Btau;ENSBTAG00000019989.6 Dimm;nDi.2.2.2.g02103 Dimm;nDi.2.2.2.g02104 Dmel;FBgn0033244 Dmel;FBgn0264087 Hsap;ENSG00000168297.16 Lloa;EN70_6002 Mmus;ENSMUSG00000033885.15 Oari;ENSOARG00000012334.1 Srat;WBGene00260198 Sscr;ENSSSCG00000011474.4 Wban;maker-PairedContig_1943-snap-gene-1.22	0	0	0	1	1	1	1	1	2
	AgB01_g416	BLZF1: Golgin-45	3848	BLZF1	Golgin-45	-	GO:0007030;GO:0043001;GO:0005622	Coiled coil	-	GO:0005622;GO:0007009;GO:0006810	1.27376	0.621648	Golgin-45	-	-	-	-	-	-		-	na	0	Y	0.731	-	Y	NC	Y	-	-		WBGene00020018	R12B2.2	-	R12B2.2	CELE_R12B2.2		OG0005609	Acey;maker-ANCCEYDFT_Contig8-pred_gff_snap-gene-5.4 Alum;ALUE_0000698901 Asuu;AgB01_g416 Bmal;WBGene00225621 Btau;ENSBTAG00000002690.5 Cele;WBGene00020018 Dmel;FBgn0037688 Hcon;HCON_00079150 Hsap;ENSG00000117475.14 Lloa;EN70_6000 Mmus;ENSMUSG00000026577.13 Name;NECAME_10697 Oari;ENSOARG00000009636.1 Sscr;ENSSSCG00000022396.3 Tmur;WBGene00292054 Ttri;TTRE_0000056201 Wban;maker-PairedContig_1943-sn…	1	0	1	1	1	1	1	1	0
	AgB01_g417	-	2539	-	-	-	-	Coiled coil	-	-	na	na	na	-	-	-	-	-	-		-	na	0	-	na	-	-	-	-	-	-		-	-	-	-	-		OG0009477	Alum;ALUE_0000441401 Asuu;AgB01_g417 Asuu;AgR019X_g100 Bmal;WBGene00231105 Dimm;nDi.2.2.2.g02105 Dimm;nDi.2.2.2.g02106 Lloa;EN70_6001 Wban;maker-PairedContig_1943-snap-gene-1.16	0	0	0	1	2	1	1	1	2
	AgB01_g418	Bm8934: Bm8934	5666	Bm8934	Bm8934	5.3.4.1	GO:0034976;GO:0018401;GO:0003756;GO:0006457;GO:0004656;GO:0030968;GO:0080058;GO:0043412;GO:0005925;GO:0045454;GO:0009897;GO:0034663;GO:0070062;GO:0044822;GO:0003810;GO:0016853;GO:0055114;GO:0019511;GO:0016222;GO:0005793;GO:0005623;GO:1902175;GO:0005783;GO:0005788;GO:0046598;GO:0071456	Endoplasmic reticulum;Redox-active center;Glycoprotein;Coiled coil;Repeat;Disulfide bond;Signal;Isomerase	-	GO:0008219;GO:0006457;GO:0042592;GO:0016853;GO:0005623;GO:0006464;GO:0005783	1.18167	0.584853	Protein disulfide-isomerase 2	K09580: PDIA1: protein disulfide-isomerase A1 [EC:5.3.4.1]	IPR013766:Thioredoxin domain;IPR036249:Thioredoxin-like superfamily;	biological_process:GO:0045454:cell redox homeostasis;	-	-	-		-	na	2	-	na	-	-	-	Y	-	Y		-	-	-	-	-		OG0012194	Alum;ALUE_0000441201 Asuu;AgB01_g418 Bmal;WBGene00229195 Dimm;nDi.2.2.2.g03700 Lloa;EN70_6223 Wban;maker-PairedContig_2543-snap-gene-0.12	0	0	0	1	1	1	1	1	1
	AgB01_g419	KLHL18: Kelch-like protein 18	5626	KLHL18	Kelch-like protein 18	2.7.1.40	GO:0016567;GO:0051015;GO:0043025;GO:0030425;GO:0048208;GO:0050807;GO:0030134;GO:0030036;GO:0014069;GO:0004725;GO:0030424;GO:0000139;GO:0005815;GO:0016055;GO:0016605;GO:0005267;GO:0005802;GO:0042787;GO:0032947;GO:0005615;GO:0048812;GO:0030955;GO:0045211;GO:0090090;GO:0019964;GO:0005794;GO:0016049;GO:0050801;GO:1990390;GO:0006888;GO:0004743;GO:0003779;GO:0031463;GO:0043231;GO:0030054;GO:0035455;GO:…	ER-Golgi transport;Repeat;Actin-binding;Synapse;Postsynaptic cell membrane;Ubl conjugation pathway;Cell junction;Kelch repeat;Wnt signaling pathway;Cytoplasmic vesicle	Protein modification	GO:0005794;GO:0009056;GO:0016192;GO:0005615;GO:0006461;GO:0007165;GO:0006464;GO:0005815;GO:0061024;GO:0005856;GO:0042592;GO:0043226;GO:0007267;GO:0005622;GO:0048856;GO:0007010;GO:0008092;GO:0043234;GO:0016023	0.919386	0.469893	Kelch domain-containing protein family protein (Fragment)	K10455: KLHL18: kelch-like protein 18	IPR000210:BTB/POZ domain;IPR006652:Kelch repeat type 1;IPR011333:SKP1/BTB/POZ domain superfamily;IPR011705:BTB/Kelch-associated;IPR015915:Kelch-type beta propeller;IPR017096:BTB-kelch protein;	molecular_function:GO:0005515:protein binding;	-	-	-		-	na	0	-	na	-	-	-	Y	-	-		WBGene00002185	kel-3	KELch-repeat containing protein	T27E9.4	yk103a10, CELE_T27E9.4		OG0000043	Acey;maker-ANCCEYDFT_Contig17-pred_gff_snap-gene-4.14 Acey;maker-ANCCEYDFT_Contig308-pred_gff_snap-gene-1.9 Acey;maker-ANCCEYDFT_Contig579-pred_gff_snap-gene-0.4 Acey;maker-ANCCEYDFT_Contig592-augustus-gene-0.50 Acey;maker-ANCCEYDFT_Contig82-pred_gff_snap-gene-6.23 Alum;ALUE_0000384501 Alum;ALUE_0000441101 Alum;ALUE_0000551901 Alum;ALUE_0001006101 Asuu;AgB01_g419 Asuu;AgB05_g023 Asuu;AgR020_g126 …	6	4	5	4	4	4	6	3	4
	AgB01_g420	-	4423	-	-	-	-	-	-	-	na	na	na	-	-	-	-	-	-		-	na	1	-	na	-	-	-	-	-	-		-	-	-	-	-		OG0045448	Asuu;AgB01_g420	0	0	0	0	1	0	0	0	0
	AgB01_g421	-	3194	-	-	-	-	-	-	-	na	na	na	-	-	-	-	-	-		-	na	0	-	na	-	-	-	-	-	-		WBGene00018989	F56F11.2	-	F56F11.2	CELE_F56F11.2		OG0007398	Acey;maker-ANCCEYDFT_Contig720-pred_gff_snap-gene-0.4 Alum;ALUE_0000441001 Asuu;AgB01_g421 Bmal;WBGene00224754 Cele;WBGene00018989 Dimm;nDi.2.2.2.g03711 Hcon;HCON_00071530 Lloa;EN70_6241 Name;NECAME_10017 Srat;WBGene00263092 Sste;SSTP_0000758000 Wban;maker-PairedContig_820-snap-gene-0.6	0	0	0	1	1	1	1	1	1
	AgB01_g422	RPS12: 40S ribosomal protein S12	1205	RPS12	40S ribosomal protein S12	-	GO:0019083;GO:0005829;GO:0016575;GO:0000733;GO:0006614;GO:0006413;GO:0006277;GO:0002181;GO:0035861;GO:0044822;GO:0006296;GO:0034967;GO:0045131;GO:0003735;GO:0000184;GO:0000710;GO:0006364;GO:0005923;GO:0006412;GO:0000736;GO:0022627;GO:0005654;GO:0007534;GO:0016627;GO:0016020;GO:0045835;GO:0005840;GO:0000110	Cytoplasm;Ribonucleoprotein;ANK repeat;Ribosomal protein;Acetylation	-	GO:0009058;GO:0003723;GO:0006605;GO:0006412;GO:0005654;GO:0042254;GO:0005840;GO:0005829;GO:0061024;GO:0034655;GO:0034641;GO:0003735;GO:0044403	1.53816	0.716965	40S ribosomal protein S12	K02951: RP-S12e: small subunit ribosomal protein S12e	IPR000530:Ribosomal protein S12e;IPR004038:Ribosomal protein L7Ae/L30e/S12e/Gadd45;IPR029064:50S ribosomal protein L30e-like;	molecular_function:GO:0003735:structural constituent of ribosome|cellular_component:GO:0005622:intracellular|cellular_component:GO:0005840:ribosome|biological_process:GO:0006412:translation;	-	-	-		-	na	0	Y	0.625	-	Y	NC	Y	-	-		WBGene00004481	rps-12	40S ribosomal protein S12	F54E7.2	CELE_F54E7.2		OG0002207	Acey;maker-ANCCEYDFT_Contig720-pred_gff_fgenesh-gene-0.1 Alum;ALUE_0000440901 Asuu;AgB01_g422 Bmal;WBGene00234320 Btau;ENSBTAG00000001360.5 Btau;ENSBTAG00000002550.4 Btau;ENSBTAG00000019007.4 Btau;ENSBTAG00000024019.2 Btau;ENSBTAG00000051962.1 Cele;WBGene00004481 Dimm;nDi.2.2.2.g05353 Dmel;FBgn0286213 Hcon;HCON_00192260 Hsap;ENSG00000112306.8 Lloa;EN70_4241 Mmus;ENSMUSG00000061983.7 Name;NECAME_1…	1	1	1	1	1	1	1	1	1
	AgB01_g423	pst-2: Adenosine 3'-phospho 5'-phosphosulfate transporter 2	8311	pst-2	Adenosine 3'-phospho 5'-phosphosulfate transporter 2	-	GO:0098779;GO:0016021;GO:0046964;GO:0008270;GO:0098792;GO:0046963;GO:0050428;GO:0030173;GO:0007275;GO:0005578;GO:0002230;GO:0005794;GO:0008237;GO:0015012;GO:0030176;GO:0000139;GO:0055085;GO:0000137	Transport;Developmental protein;Transmembrane;Transmembrane helix;Membrane;Golgi apparatus;Glycoprotein	-	GO:0005783;GO:0006810;GO:0005794;GO:0007005;GO:0008233;GO:0022857;GO:0002376;GO:0006950;GO:0044403;GO:0055085;GO:0048856;GO:0005578;GO:0006914	1.96084	0.837556	Adenosine 3'-phospho 5'-phosphosulfate transporter 2 (inferred by orthology to a human protein)	K15277: SLC35B3: solute carrier family 35 (adenosine 3'-phospho 5'-phosphosulfate transporter), member B3	IPR013657:UAA transporter;	biological_process:GO:0055085:transmembrane transport;	-	-	-		-	na	9	-	na	-	-	-	Y	-	Y		WBGene00018827	pst-2	Adenosine 3'-phospho 5'-phosphosulfate transporter 2	F54E7.1	CELE_F54E7.1		OG0005122	Acey;maker-ANCCEYDFT_Contig448-augustus-gene-1.27 Alum;ALUE_0000440701 Alum;ALUE_0000440801 Asuu;AgB01_g423 Bmal;WBGene00224635 Btau;ENSBTAG00000009157.5 Cele;WBGene00018827 Dimm;nDi.2.2.2.g03712 Dmel;FBgn0036695 Hcon;HCON_00071510 Hsap;ENSG00000124786.11 Lloa;EN70_6242 Mmus;ENSMUSG00000021432.15 Name;NECAME_10019 Oari;ENSOARG00000016835.1 Srat;WBGene00261997 Sscr;ENSSSCG00000001033.4 Sste;SSTP_0…	0	0	0	2	1	1	1	1	1
	AgB01_g424	rcn-1: Calcipressin-like protein	6287	rcn-1	Calcipressin-like protein	-	GO:0005622;GO:0019722;GO:0004865;GO:0040040;GO:0030346;GO:0032513;GO:0034606;GO:0008597;GO:0005634;GO:0034608;GO:0005737;GO:0070884;GO:0000166	-	-	GO:0005737;GO:0019899;GO:0006464;GO:0007165;GO:0005622;GO:0005634;GO:0000003;GO:0030234	1.61036	0.740332	Calcipressin-2	K17905: RCAN3: calcipression-3	IPR006931:Calcipressin;IPR012677:Nucleotide-binding alpha-beta plait domain superfamily;IPR035979:RNA-binding domain superfamily;	molecular_function:GO:0003676:nucleic acid binding;biological_process:GO:0019722:calcium-mediated signaling;	-	-	-		-	na	0	-	na	-	-	-	Y	-	-		WBGene00004321	rcan-1	Calcipressin-like protein	F54E7.7	DSCR1L, SC, rcn-1, rcn-1, CELE_F54E7.7		OG0001773	Acey;maker-ANCCEYDFT_Contig448-augustus-gene-1.26 Alum;ALUE_0000440601 Asuu;AgB01_g424 Bmal;WBGene00224637 Btau;ENSBTAG00000009302.6 Btau;ENSBTAG00000017452.5 Btau;ENSBTAG00000020035.5 Cele;WBGene00004321 Dimm;nDi.2.2.2.g03713 Dmel;FBgn0086370 Hcon;HCON_00071500 Hsap;ENSG00000117602.12 Hsap;ENSG00000159200.18 Hsap;ENSG00000172348.14 Lloa;EN70_6243 Mmus;ENSMUSG00000022951.16 Mmus;ENSMUSG0000003960…	1	1	1	1	1	1	1	1	1
	AgB01_g425	-	2719	-	-	-	-	-	-	-	na	na	na	-	-	-	-	-	-		-	na	2	-	na	-	-	-	-	-	Y		-	-	-	-	-		OG0045449	Asuu;AgB01_g425	0	0	0	0	1	0	0	0	0
	AgB01_g426	dagC: Mitogen-activated protein kinase	6951	dagC	Mitogen-activated protein kinase	2.7.11.24	GO:0006468;GO:0032496;GO:0043326;GO:0007030;GO:0000122;GO:0040015;GO:0031152;GO:0008156;GO:0072718;GO:0032355;GO:0004672;GO:0051344;GO:0019233;GO:0009267;GO:1904355;GO:0030819;GO:0090278;GO:0017124;GO:0000165;GO:0045732;GO:0045792;GO:0016301;GO:0043327;GO:0005524;GO:0005622;GO:0034389;GO:0050709;GO:0005635;GO:0007190;GO:0046777;GO:0034198;GO:0019933;GO:0031398;GO:0005929;GO:0051973;GO:0004674;GO:…	Transferase;Kinase;Serine/threonine-protein kinase;ATP-binding;Mitosis;Ubl conjugation;Nucleotide-binding;Phosphoprotein;Magnesium	-	GO:0006464;GO:0016301;GO:0051276;GO:0005622;GO:0004871;GO:0050877;GO:0042592;GO:0005635;GO:0006259	0.887176	0.454737	Mitogen-activated protein kinase	K19603: MAPK15: mitogen-activated protein kinase 15 [EC:2.7.11.24]	IPR000719:Protein kinase domain;IPR003527:Mitogen-activated protein (MAP) kinase, conserved site;IPR008271:Serine/threonine-protein kinase, active site;IPR011009:Protein kinase-like domain superfamily;IPR017441:Protein kinase, ATP binding site;	molecular_function:GO:0004672:protein kinase activity|molecular_function:GO:0005524:ATP binding|biological_process:GO:0006468:protein phosphorylation;molecular_function:GO:0004672:protein kinase activity|biological_process:GO:0006468:protein phosphorylation;molecular_function:GO:0004707:MAP kinase activity|molecular_function:GO:0005524:ATP binding|biological_process:GO:0006468:protein phosphoryla…	-	-	-		-	na	0	-	na	-	-	-	Y	-	-		WBGene00015478	mapk-15	Mitogen-activated protein kinase 15	C05D10.2	swip-13, swip-133, CELE_C05D10.2		OG0002803	Acey;maker-ANCCEYDFT_Contig123-augustus-gene-3.19 Acey;maker-ANCCEYDFT_Contig123-augustus-gene-3.20 Alum;ALUE_0000440501 Asuu;AgB01_g426 Bmal;WBGene00222236 Btau;ENSBTAG00000019864.6 Cele;WBGene00008095 Cele;WBGene00015478 Dimm;nDi.2.2.2.g07426 Dmel;FBgn0052703 Hcon;HCON_00088960 Hsap;ENSG00000181085.15 Hsap;ENSG00000274205.4 Lloa;EN70_12245 Lloa;EN70_1834 Mmus;ENSMUSG00000063704.13 Name;NECAME_1…	1	1	1	1	1	1	2	2	1
	AgB01_g428	-	330	-	-	-	-	-	-	-	na	na	na	-	-	-	-	-	-		-	na	2	-	na	-	-	-	-	-	Y		-	-	-	-	-		OG0045450	Asuu;AgB01_g428	0	0	0	0	1	0	0	0	0
	AgB01_g429	Bm3119: Tyrosine-protein kinase	1655	Bm3119	Tyrosine-protein kinase	2.7.10.2	GO:0030335;GO:0070102;GO:0001932;GO:0006935;GO:0038083;GO:0030027;GO:0008284;GO:0048008;GO:0007169;GO:0004715;GO:0032496;GO:0007173;GO:0000278;GO:0005856;GO:0015630;GO:0038095;GO:0051092;GO:0031532;GO:0042503;GO:0043304;GO:0030154;GO:0036006;GO:0000790;GO:0031234;GO:0004713;GO:0008289;GO:0008283;GO:0005524;GO:0015629;GO:0010762;GO:0038109;GO:0034446;GO:0016301;GO:0030054;GO:0035426;GO:0033007;GO:…	Cytoskeleton;Nucleotide-binding;ATP-binding;Tyrosine-protein kinase;Kinase;Transferase	-	GO:0030154;GO:0016192;GO:0006464;GO:0008283;GO:0007165;GO:0006950;GO:0002376;GO:0005856;GO:0005886;GO:0040011;GO:0007155;GO:0016301;GO:0048870;GO:0005622;GO:0007010	0.853036	0.438425	Tyrosine-protein kinase	K08889: FER: tyrosine-protein kinase Fer [EC:2.7.10.2]	IPR000719:Protein kinase domain;IPR000980:SH2 domain;IPR001245:Serine-threonine/tyrosine-protein kinase, catalytic domain;IPR008266:Tyrosine-protein kinase, active site;IPR011009:Protein kinase-like domain superfamily;IPR017441:Protein kinase, ATP binding site;IPR020635:Tyrosine-protein kinase, catalytic domain;IPR035849:Fes/Fps/Fer, SH2 domain;IPR036860:SH2 domain superfamily;	molecular_function:GO:0004672:protein kinase activity|molecular_function:GO:0005524:ATP binding|biological_process:GO:0006468:protein phosphorylation;molecular_function:GO:0004672:protein kinase activity|biological_process:GO:0006468:protein phosphorylation;molecular_function:GO:0004713:protein tyrosine kinase activity|biological_process:GO:0006468:protein phosphorylation;molecular_function:GO:00…	-	-	-		-	na	0	-	na	-	-	-	Y	-	-		-	-	-	-	-		OG0000040	Acey;maker-ANCCEYDFT_Contig1039-pred_gff_snap-gene-0.12 Acey;maker-ANCCEYDFT_Contig1086-pred_gff_snap-gene-0.8 Acey;maker-ANCCEYDFT_Contig134-pred_gff_snap-gene-0.15 Acey;maker-ANCCEYDFT_Contig154-pred_gff_snap-gene-3.18 Acey;maker-ANCCEYDFT_Contig176-pred_gff_snap-gene-2.26 Acey;maker-ANCCEYDFT_Contig28-pred_gff_snap-gene-4.5 Acey;maker-ANCCEYDFT_Contig325-pred_gff_snap-gene-0.10 Acey;maker-ANCC…	13	12	9	21	17	9	8	10	8
	AgB01_g430	-	3131	-	Zinc c2h2 type family protein	-	GO:0016021	Transmembrane;Transmembrane helix	-	-	na	na	na	-	-	-	-	-	-		-	na	0	-	na	-	-	-	-	-	-		-	-	-	-	-		OG0001002	Alum;ALUE_0002009501 Asuu;AgB01_g430 Asuu;AgB03_g031 Asuu;AgB03_g088 Asuu;AgB03_g216 Asuu;AgB07_g230 Asuu;AgB08X_g002 Asuu;AgB08X_g003 Asuu;AgB09X_g154 Asuu;AgB16X_g003 Asuu;AgB16X_g004 Asuu;AgB21_g002 Asuu;AgB28X_g016 Asuu;AgB28X_g019 Asuu;AgB32_g001 Asuu;AgB32_g002 Asuu;AgE03_g007 Asuu;AgE05_g022 Asuu;AgE05_g027 Asuu;AgE14_g005 Asuu;AgE22_g003 Asuu;AgE32_g001 Asuu;AgE34_g003 Asuu;AgE35_g005 Asu…	0	0	0	1	39	0	0	0	0
	AgB01_g431	-	569	-	-	-	-	-	-	-	na	na	na	-	-	-	-	-	-		-	na	0	-	na	-	-	-	-	-	-		-	-	-	-	-		OG0026663	Asuu;AgB01_g431 Asuu;AgR017_g017	0	0	0	0	2	0	0	0	0
	AgB01_g433	-	329	-	-	-	-	-	-	-	na	na	na	-	-	-	-	-	-		-	na	0	Y	0.66	-	Y	NC	-	-	-		-	-	-	-	-		OG0003482	Asuu;AgB01_g433 Asuu;AgB28X_g020 Asuu;AgE01_g059 Asuu;AgE01_g060 Asuu;AgE01_g061 Asuu;AgE01_g062 Asuu;AgE01_g063 Asuu;AgE14_g011 Asuu;AgE14_g012 Asuu;AgE14_g013 Asuu;AgE15_g001 Asuu;AgE15_g002 Asuu;AgE15_g003 Asuu;AgE22_g005 Asuu;AgE34_g004 Asuu;AgE39_g002 Asuu;AgE39_g003 Asuu;AgE39_g004 Asuu;AgE39_g005 Asuu;AgR021X_g054 Asuu;AgR021X_g055 Asuu;AgR021X_g056 Asuu;AgR021X_g057 Asuu;AgR070_g008	0	0	0	0	24	0	0	0	0
	AgB01_g435	-	2080	-	-	-	-	-	-	-	na	na	na	-	-	-	-	-	-		-	na	0	Y	0.72	-	Y	NC	-	-	-		-	-	-	-	-		OG0045451	Asuu;AgB01_g435	0	0	0	0	1	0	0	0	0
	AgB01_g436	l(1)G0136: Iron-sulfur cluster assembly 1 homolog, mitochondrial	2876	l(1)G0136	Iron-sulfur cluster assembly 1 homolog, mitochondrial	2.7.7.52	GO:0005759;GO:0005198;GO:0006397;GO:0097428;GO:0006783;GO:0005739;GO:0051537;GO:0051539;GO:0016226;GO:0006790;GO:0006879;GO:0004721;GO:0009102;GO:0005506;GO:0071000;GO:0005672;GO:0050265;GO:0008198;GO:0043234;GO:0046872;GO:0006367;GO:0051536	Initiation factor;Nucleotidyltransferase;Iron-sulfur;Coiled coil;Iron;Metal-binding;Mitochondrion;Transit peptide	-	GO:0051604;GO:0009058;GO:0051186;GO:0043167;GO:0022607;GO:0005739;GO:0006790;GO:0005198;GO:0006397	na	na	na	K22063: ISCA1: iron-sulfur cluster assembly 1	IPR000361:FeS cluster biogenesis;IPR002999:Tudor domain;IPR010304:Survival motor neuron;IPR016092:FeS cluster insertion protein;IPR017870:FeS cluster insertion, C-terminal, conserved site;IPR035903:HesB-like domain superfamily;	molecular_function:GO:0003723:RNA binding|cellular_component:GO:0005634:nucleus|cellular_component:GO:0005737:cytoplasm|biological_process:GO:0006397:mRNA processing;molecular_function:GO:0005198:structural molecule activity|molecular_function:GO:0051536:iron-sulfur cluster binding|biological_process:GO:0097428:protein maturation by iron-sulfur cluster transfer;	-	-	-		-	na	0	Y	0.799	-	Y	NC	Y	-	-		WBGene00012666	Y39B6A.3	-	Y39B6A.3	CELE_Y39B6A.3		OG0002167	Acey;maker-ANCCEYDFT_Contig460-pred_gff_snap-gene-1.42 Alum;ALUE_0001792501 Asuu;AgB01_g436 Asuu;AgR098_g004 Bmal;WBGene00226721 Btau;ENSBTAG00000053156.1 Cele;WBGene00012666 Dimm;nDi.2.2.2.g08888 Dmel;FBgn0026666 Hcon;HCON_00158600 Hsap;ENSG00000135070.15 Lloa;EN70_12209 Mmus;ENSMUSG00000044792.7 Mmus;ENSMUSG00000078139.3 Name;NECAME_00364 Oari;ENSOARG00000008757.1 Oari;ENSOARG00000015896.1 Oari…	2	1	1	1	2	1	1	1	1
	AgB01_g437	tdrd3: Iron-sulfur cluster assembly 1	523	tdrd3	Iron-sulfur cluster assembly 1	-	GO:0003723;GO:0005198;GO:0005634;GO:0005737;GO:0006397;GO:0016226;GO:0051536	-	-	GO:0003723;GO:0005198;GO:0005634;GO:0005737;GO:0006397;GO:0006790;GO:0022607;GO:0051186	na	na	na	-	IPR013894:RecQ mediated genome instability protein, N-terminal;	-	-	-	-		-	na	0	Y	0.877	-	Y	NC	Y	-	-		WBGene00021748	Y50D4C.3	-	Y50D4C.3	CELE_Y50D4C.3		OG0004507	Acey;maker-ANCCEYDFT_Contig460-pred_gff_snap-gene-1.39 Alum;ALUE_0000074801 Alum;ALUE_0000101201 Alum;ALUE_0002244401 Asuu;AgB01_g437 Bmal;WBGene00226966 Btau;ENSBTAG00000009308.5 Cele;WBGene00021748 Dimm;nDi.2.2.2.g08889 Dmel;FBgn0036450 Hcon;HCON_00158590 Hsap;ENSG00000083544.15 Lloa;EN70_12210 Mmus;ENSMUSG00000022019.16 Name;NECAME_00365 Oari;ENSOARG00000006244.1 Srat;WBGene00263897 Sscr;ENSSS…	1	0	1	3	1	1	1	1	1
	AgB01_g438	ctsf: Cathepsin F	2017	ctsf	Cathepsin F	3.4.22.-;3.4.22.15;3.4.22.41;3.4.-.-	GO:0070062;GO:0098595;GO:0022416;GO:0035220;GO:0008234;GO:0005615;GO:1903561;GO:0048102;GO:0035071;GO:0045169;GO:0004197;GO:0005764;GO:0004869;GO:0051603	Thiol protease inhibitor;Thiol protease;Lysosome;Zymogen;Signal;Hydrolase;Protease;Glycoprotein;Protease inhibitor	-	GO:0005764;GO:0030234;GO:0043226;GO:0008233;GO:0005576;GO:0009056;GO:0005615	0.872945	0.447968	KDEL-tailed cysteine endopeptidase CEP1	K01373: CTSF: cathepsin F [EC:3.4.22.41]	IPR000668:Peptidase C1A, papain C-terminal;IPR025661:Cysteine peptidase, asparagine active site;	biological_process:GO:0006508:proteolysis|molecular_function:GO:0008234:cysteine-type peptidase activity;	C01A	C	MER0011300; CG12163 protein ({Drosophila melanogaster}) (Drosophila melanogaster) [C01.A27]#C01A#{peptidase unit 393-614}~source CPR1_DROME~		-	na	0	Y	0.642	-	Y	NC	Y	-	-		-	-	-	-	-		OG0012083	Acey;maker-ANCCEYDFT_Contig409-augustus-gene-0.23 Alum;ALUE_0001638101 Asuu;AgB01_g438 Dimm;nDi.2.2.2.g11448 Lloa;EN70_11534 Tsui;D918_07671	0	1	0	1	1	0	0	1	1
	AgB01_g440	-	493	-	-	-	-	-	-	-	na	na	na	-	-	-	-	-	-		-	na	0	-	na	-	-	-	-	-	-		-	-	-	-	-		OG0045452	Asuu;AgB01_g440	0	0	0	0	1	0	0	0	0
	AgB01_g441	-	2362	-	-	-	-	-	-	-	na	na	na	-	-	-	-	-	-		-	na	0	-	na	-	-	-	-	-	-		-	-	-	-	-		OG0017226	Alum;ALUE_0001355301 Asuu;AgB01_g441 Bmal;WBGene00229576 Dimm;nDi.2.2.2.g04891 Wban;maker-PairedContig_6106-snap-gene-0.13	0	0	0	1	1	1	1	0	1
	AgB01_g442	cut-1: Cuticlin-1	881	cut-1	Cuticlin-1	3.6.4.12	GO:0005739;GO:0003678;GO:0043141;GO:0006355;GO:0005524;GO:0005634;GO:0003690;GO:0016021	ATP-binding;Nucleus;Nucleotide-binding;Signal;Hydrolase;Transmembrane;Transmembrane helix;Helicase;Membrane	-	GO:0004386;GO:0005739;GO:0034641;GO:0016887;GO:0003677;GO:0005634;GO:0009058	1.23951	0.608179	ZP domain-containing protein	-	IPR001507:Zona pellucida domain;	-	-	-	-		-	na	0	-	na	-	-	-	Y	-	-		-	-	-	-	-		OG0000006	Acey;maker-ANCCEYDFT_Contig100-pred_gff_snap-gene-2.22 Acey;maker-ANCCEYDFT_Contig113-pred_gff_snap-gene-4.4 Acey;maker-ANCCEYDFT_Contig15-augustus-gene-5.28 Acey;maker-ANCCEYDFT_Contig15-augustus-gene-5.29 Acey;maker-ANCCEYDFT_Contig15-pred_gff_snap-gene-8.8 Acey;maker-ANCCEYDFT_Contig1623-pred_gff_fgenesh-gene-0.0 Acey;maker-ANCCEYDFT_Contig1623-pred_gff_snap-gene-0.2 Acey;maker-ANCCEYDFT_Conti…	13	17	14	44	36	27	24	25	26
	AgB01_g443	cut-1: Cuticlin-1	1522	cut-1	Cuticlin-1	3.6.4.12	GO:0006355;GO:0003678;GO:0043141;GO:0005739;GO:0005634;GO:0016021;GO:0003690;GO:0005524	ATP-binding;Nucleotide-binding;Nucleus;Signal;Hydrolase;Transmembrane helix;Transmembrane;Membrane;Helicase	-	GO:0005634;GO:0009058;GO:0016887;GO:0034641;GO:0005739;GO:0003677;GO:0004386	1.10919	0.554591	ZP domain-containing protein	-	IPR001507:Zona pellucida domain;	-	-	-	-		-	na	3	-	na	-	-	-	Y	-	Y		-	-	-	-	-		OG0000006	Acey;maker-ANCCEYDFT_Contig100-pred_gff_snap-gene-2.22 Acey;maker-ANCCEYDFT_Contig113-pred_gff_snap-gene-4.4 Acey;maker-ANCCEYDFT_Contig15-augustus-gene-5.28 Acey;maker-ANCCEYDFT_Contig15-augustus-gene-5.29 Acey;maker-ANCCEYDFT_Contig15-pred_gff_snap-gene-8.8 Acey;maker-ANCCEYDFT_Contig1623-pred_gff_fgenesh-gene-0.0 Acey;maker-ANCCEYDFT_Contig1623-pred_gff_snap-gene-0.2 Acey;maker-ANCCEYDFT_Conti…	13	17	14	44	36	27	24	25	26
	AgB01_g444	Bm9507: Bm9507	3083	Bm9507	Bm9507	-	-	Signal	-	-	na	na	na	-	-	-	-	-	-		-	na	0	Y	0.713	-	Y	NC	Y	-	-		-	-	-	-	-		OG0017225	Alum;ALUE_0001355001 Asuu;AgB01_g444 Bmal;WBGene00229768 Dimm;nDi.2.2.2.g06126 Wban;maker-PairedContig_1972-snap-gene-0.4	0	0	0	1	1	1	1	0	1
	AgB01_g445	-	1798	-	-	-	-	-	-	-	na	na	na	-	-	-	-	-	-		-	na	0	Y	0.795	-	Y	NC	-	-	-		-	-	-	-	-		OG0045453	Asuu;AgB01_g445	0	0	0	0	1	0	0	0	0
	AgB01_g446	-	4610	-	-	-	GO:0016021	-	-	-	na	na	na	-	-	-	-	-	-		-	na	4	Y	0.706	-	-	-	-	-	Y		-	-	-	-	-		OG0026373	Alum;ALUE_0001913501 Asuu;AgB01_g446	0	0	0	1	1	0	0	0	0
	AgB01_g447	-	1624	-	-	-	-	-	-	-	na	na	na	-	-	-	-	-	-		Y	0.58	0	-	na	Y	-	SP	-	Y	-		-	-	-	-	-		OG0045454	Asuu;AgB01_g447	0	0	0	0	1	0	0	0	0
	AgB01_g448	-	435	-	-	-	-	-	-	-	na	na	na	-	-	-	-	-	-		-	na	0	Y	0.675	-	Y	NC	-	-	-		-	-	-	-	-		OG0045455	Asuu;AgB01_g448	0	0	0	0	1	0	0	0	0
	AgB01_g449	ckl5: Casein kinase I isoform epsilon	7720	ckl5	Casein kinase I isoform epsilon	2.7.11.26;2.7.11.1	GO:0043622;GO:0005634;GO:0042752;GO:0005816;GO:1904885;GO:0048471;GO:0009506;GO:1903827;GO:0046777;GO:0004712;GO:0030426;GO:0071542;GO:0001558;GO:0001934;GO:0007067;GO:0030529;GO:0001948;GO:0048512;GO:0006897;GO:0009826;GO:0004674;GO:0034067;GO:0036289;GO:0043005;GO:0051455;GO:0034613;GO:0035058;GO:0055028;GO:0051510;GO:0090263;GO:0030178;GO:1990090;GO:0005524;GO:0009850;GO:0000777;GO:0012505;GO:…	Phosphoprotein;Centromere;Cytoskeleton;Mitosis;Nucleotide-binding;ATP-binding;Kinetochore;Disease mutation;Wnt signaling pathway;Chromosome;Kinase;Serine/threonine-protein kinase;Acetylation;Transferase;Biological rhythms	-	GO:0005737;GO:0005856;GO:0005623;GO:0005815;GO:0005829;GO:0006464;GO:0007049;GO:0007059;GO:0007165;GO:0016192;GO:0007010;GO:0008092;GO:0000902;GO:0016301;GO:0007267;GO:0005634;GO:0040007;GO:0000003;GO:0007067	1.40917	0.672375	Casein kinase I isoform delta-A	-	IPR000719:Protein kinase domain;IPR008271:Serine/threonine-protein kinase, active site;IPR011009:Protein kinase-like domain superfamily;	molecular_function:GO:0004672:protein kinase activity|molecular_function:GO:0005524:ATP binding|biological_process:GO:0006468:protein phosphorylation;molecular_function:GO:0004672:protein kinase activity|biological_process:GO:0006468:protein phosphorylation;	-	-	-		-	na	0	-	na	-	-	-	Y	-	-		-	-	-	-	-		OG0026417	Alum;ALUE_0001986101 Asuu;AgB01_g449	0	0	0	1	1	0	0	0	0
	AgB01_g450	YSMU: Uncharacterized protein F13E9.13, mitochondrial	4076	YSMU	Uncharacterized protein F13E9.13, mitochondrial	-	GO:0003824;GO:0016765;GO:0008152;GO:0005739	Mitochondrion;Transit peptide	-	GO:0016301;GO:0005739;GO:0016765	1.187	0.587036	Photosystem I assembly BtpA	K06971: uncharacterized protein	IPR005137:Membrane complex biogenesis protein, BtpA family;IPR011060:Ribulose-phosphate binding barrel;IPR013785:Aldolase-type TIM barrel;	molecular_function:GO:0003824:catalytic activity;molecular_function:GO:0003824:catalytic activity|biological_process:GO:0008152:metabolic process;	-	-	-		-	na	0	Y	0.668	-	Y	NC	Y	-	-		WBGene00044797	F13E9.13	-	F13E9.13	CELE_F13E9.13		OG0008684	Acey;maker-ANCCEYDFT_Contig58-augustus-gene-6.48 Alum;ALUE_0001711301 Asuu;AgB01_g450 Cele;WBGene00044797 Dmel;FBgn0035760 Hcon;HCON_00168350 Name;NECAME_09008 Srat;WBGene00255986 Sste;SSTP_0000210600	0	0	0	1	1	0	0	0	0
	AgB01_g451	-	5953	-	-	-	-	-	-	-	na	na	na	-	-	-	-	-	-		-	na	2	-	na	-	-	-	-	-	Y		-	-	-	-	-		OG0017259	Alum;ALUE_0001711401 Alum;ALUE_0002336601 Asuu;AgB01_g451 Srat;WBGene00263291 Sste;SSTP_0000324300	0	0	0	2	1	0	0	0	0
	AgB01_g452	MDP4: Major sperm protein	10880	MDP4	Major sperm protein	-	GO:0005856	Signal;Cytoplasm;Cytoskeleton	-	GO:0005856	0.935099	0.477205	Major sperm protein	-	IPR000535:Major sperm protein (MSP) domain;IPR008962:PapD-like superfamily;IPR013783:Immunoglobulin-like fold;	-	-	-	-		-	na	0	Y	0.637	-	Y	NC	Y	-	-		-	-	-	-	-		OG0000034	Acey;maker-ANCCEYDFT_Contig125-pred_gff_snap-gene-1.6 Acey;maker-ANCCEYDFT_Contig256-pred_gff_snap-gene-1.7 Acey;maker-ANCCEYDFT_Contig2882-pred_gff_snap-gene-0.1 Acey;maker-ANCCEYDFT_Contig29-pred_gff_snap-gene-5.14 Acey;maker-ANCCEYDFT_Contig42-pred_gff_fgenesh-gene-1.1 Acey;maker-ANCCEYDFT_Contig44-augustus-gene-4.32 Acey;maker-ANCCEYDFT_Contig526-pred_gff_fgenesh-gene-1.2 Acey;maker-ANCCEYDFT…	4	3	4	27	25	9	7	8	10
	AgB01_g453	TRIB2: TRIB2	5344	TRIB2	TRIB2	-	GO:0001947;GO:0031625;GO:0005634;GO:0051443;GO:0045659;GO:0004860;GO:0043405;GO:0003714;GO:0005524;GO:1904030;GO:0043433;GO:0045717;GO:0031665;GO:0045651;GO:0005654;GO:0010827;GO:0008134;GO:0045645;GO:0045599;GO:0032092;GO:0001889;GO:0055106;GO:0031965;GO:0048662;GO:0032869;GO:0031434;GO:0004672;GO:0032436;GO:0007254;GO:0032496;GO:0014912;GO:0005730;GO:0006469	Serine/threonine-protein kinase;Kinase;SH3 domain;ANK repeat;Transferase;Protein kinase inhibitor	-	GO:0030234;GO:0005634;GO:0005635;GO:0048856;GO:0048870;GO:0016301;GO:0008134;GO:0009056;GO:0030154;GO:0007049;GO:0007165;GO:0006464;GO:0008283;GO:0000988;GO:0019899;GO:0006950;GO:0002376;GO:0005730	1.00235	0.507886	BMA-NIPI-3	K08814: TRIB1_2: tribbles homolog 1/2	IPR000719:Protein kinase domain;IPR011009:Protein kinase-like domain superfamily;	molecular_function:GO:0004672:protein kinase activity|molecular_function:GO:0005524:ATP binding|biological_process:GO:0006468:protein phosphorylation;	-	-	-		-	na	0	-	na	-	-	-	Y	-	-		-	-	-	-	-		OG0002325	Acey;maker-ANCCEYDFT_Contig5-augustus-gene-0.41 Alum;ALUE_0000980001 Alum;ALUE_0001780001 Asuu;AgB01_g453 Bmal;WBGene00230568 Btau;ENSBTAG00000016045.2 Btau;ENSBTAG00000017007.3 Btau;ENSBTAG00000023179.5 Dimm;nDi.2.2.2.g03961 Dmel;FBgn0028978 Hcon;HCON_00169480 Hsap;ENSG00000071575.11 Hsap;ENSG00000101255.11 Hsap;ENSG00000173334.4 Lloa;EN70_4793 Mmus;ENSMUSG00000020601.8 Mmus;ENSMUSG00000032501.9…	0	0	0	2	1	1	1	1	1
	AgB01_g454	-	398	-	-	-	-	-	-	-	na	na	na	-	-	-	-	-	-		-	na	2	-	na	-	-	-	-	-	Y		-	-	-	-	-		OG0045456	Asuu;AgB01_g454	0	0	0	0	1	0	0	0	0
	AgB01_g455	ergic3: Endoplasmic reticulum-Golgi intermediate compartment protein 3	4564	ergic3	Endoplasmic reticulum-Golgi intermediate compartment protein 3	-	GO:0000042;GO:0030134;GO:0008026;GO:0030176;GO:0016592;GO:0005783;GO:0005789;GO:0016192;GO:0033116;GO:0005794;GO:0006888;GO:0030173;GO:0005774;GO:0016021;GO:0001104	Membrane;Transmembrane;Transmembrane helix;Golgi apparatus;Transport;Endoplasmic reticulum;ER-Golgi transport	-	GO:0005737;GO:0000988;GO:0005783;GO:0016192;GO:0005794;GO:0005654;GO:0043234;GO:0016023;GO:0043226;GO:0006605;GO:0005773	1.33534	0.645214	Endoplasmic reticulum-Golgi intermediate compartment protein 3	K20367: ERGIC3: endoplasmic reticulum-Golgi intermediate compartment protein 3	IPR012936:Endoplasmic reticulum vesicle transporter, C-terminal;	-	-	-	-		-	na	2	Y	0.681	-	-	-	Y	-	Y		WBGene00010725	erv-46	Yeast ERV (ER to Golgi transport Vesicle protein) homolog	K09E9.2	CELE_K09E9.2		OG0003598	Acey;maker-ANCCEYDFT_Contig104-pred_gff_snap-gene-5.7 Alum;ALUE_0000980101 Asuu;AgB01_g455 Bmal;WBGene00225220 Btau;ENSBTAG00000006670.6 Cele;WBGene00010725 Dimm;nDi.2.2.2.g03284 Dmel;FBgn0036489 Hcon;HCON_00070720 Hsap;ENSG00000125991.19 Lloa;EN70_7010 Lloa;EN70_7011 Mmus;ENSMUSG00000005881.13 Name;NECAME_15031 Oari;ENSOARG00000013439.1 Scer;YAL042W Srat;WBGene00260088 Sscr;ENSSSCG00000034045.2 …	1	1	1	1	1	1	1	2	1
	AgB01_g458	Mtch2: BMA-MTCH-1, isoform d	741	Mtch2	BMA-MTCH-1, isoform d	-	GO:0005739;GO:0006810;GO:0016020;GO:0016021;GO:0043065	Membrane;Transmembrane;Transmembrane helix;Transport	-	GO:0005739;GO:0006810;GO:0008219	1.77048	0.788087	Mitochondrial carrier-like protein 2	K17885: MTCH: mitochondrial carrier	IPR018108:Mitochondrial substrate/solute carrier;IPR023395:Mitochondrial carrier domain superfamily;	-	-	-	-		-	na	1	Y	0.956	-	-	-	Y	-	-		WBGene00018395	mtch-1	MiTochondrial Carrier Homolog	F43E2.7	CELE_F43E2.7		OG0001350	Acey;maker-ANCCEYDFT_Contig131-pred_gff_snap-gene-4.39 Alum;ALUE_0001831301 Asuu;AgB01_g458 Asuu;AgR017_g001 Asuu;AgR034_g075 Asuu;AgR048X_g047 Bmal;WBGene00224322 Btau;ENSBTAG00000018742.6 Btau;ENSBTAG00000033453.4 Cele;WBGene00018395 Cele;WBGene00018397 Dimm;nDi.2.2.2.g08857 Dmel;FBgn0027786 Dmel;FBgn0029963 Hcon;HCON_00046270 Hsap;ENSG00000109919.10 Hsap;ENSG00000137409.19 Hsap;ENSG00000285121…	1	0	1	1	4	1	2	1	1
	AgB01_g459	WBGene00239926: BMA-TAG-343, isoform b	6099	WBGene00239926	BMA-TAG-343, isoform b	-	GO:0016570;GO:0016021;GO:0016593;GO:0006368;GO:0005525	Membrane;Transmembrane;Transmembrane helix	-	GO:0051276;GO:0005654;GO:0043234;GO:0009058;GO:0034641;GO:0006464	0.866271	0.444779	G domain-containing protein	-	IPR027417:P-loop containing nucleoside triphosphate hydrolase;	-	-	-	-		-	na	1	-	na	-	-	-	Y	-	-		WBGene00018374	tag-343	-	F43B10.2	CELE_F43B10.2		OG0007418	Alum;ALUE_0000096301 Alum;ALUE_0000980401 Alum;ALUE_0001259601 Asuu;AgB01_g459 Bmal;WBGene00224307 Cele;WBGene00018374 Hcon;HCON_00167270 Lloa;EN70_1962 Name;NECAME_01903 Srat;WBGene00265663 Sste;SSTP_0000322500 Wban;maker-PairedContig_1208-snap-gene-0.10	0	0	0	3	1	1	1	1	0
	AgB01_g461	A1CF: A1CF	3802	A1CF	A1CF	1.4.3.6	GO:1990635;GO:0030529;GO:0010467;GO:0070934;GO:0016554;GO:0050821;GO:0032007;GO:0033596;GO:0003727;GO:0071346;GO:2000742;GO:0030426;GO:0003729;GO:0002244;GO:0003676;GO:0048846;GO:0045727;GO:0070937;GO:0005720;GO:0007623;GO:0035770;GO:0048027;GO:0008380;GO:0019013;GO:0005654;GO:0060322;GO:0045293;GO:0030895;GO:0071204;GO:0046843;GO:0005681;GO:0008143;GO:0003730;GO:0006397;GO:0046011;GO:0007310;GO:…	Endoplasmic reticulum;Isopeptide bond;Virion;Ubl conjugation;Nucleus;Ribonucleoprotein;RNA-binding;mRNA processing;Viral nucleoprotein;Phosphoprotein;Repeat;Spliceosome;Microsome;Methylation;Acetylation;mRNA splicing;Signal;Translation regulation	-	GO:0000003;GO:0006412;GO:0030234;GO:0048646;GO:0005634;GO:0003723;GO:0003729;GO:0043226;GO:0048856;GO:0005622;GO:0043234;GO:0005654;GO:0006397;GO:0030154;GO:0021700;GO:0005783;GO:0005829;GO:0002376;GO:0034641;GO:0022607	1.90916	0.824911	HnRNP-R, Q splicing factor family	-	IPR000504:RNA recognition motif domain;IPR006535:HnRNP R/Q splicing factor;IPR012677:Nucleotide-binding alpha-beta plait domain superfamily;IPR035979:RNA-binding domain superfamily;	molecular_function:GO:0003676:nucleic acid binding;	-	-	-		-	na	0	-	na	-	-	-	Y	-	-		WBGene00002000	hrpr-1	-	F58D5.1	hrp-2, CELE_F58D5.1		OG0000546	Acey;maker-ANCCEYDFT_Contig416-pred_gff_fgenesh-gene-1.7 Alum;ALUE_0000902701 Alum;ALUE_0001259501 Alum;ALUE_0001440101 Asuu;AgB01_g461 Asuu;AgB23_g004 Asuu;AgR001_g177 Bmal;WBGene00224811 Btau;ENSBTAG00000001696.6 Btau;ENSBTAG00000002356.6 Btau;ENSBTAG00000006672.6 Btau;ENSBTAG00000016578.5 Btau;ENSBTAG00000021195.6 Cele;WBGene00002000 Cele;WBGene00022771 Dimm;nDi.2.2.2.g04569 Dmel;FBgn0038826 H…	2	2	2	3	3	1	1	1	1
	AgB01_g462	-	4961	-	-	-	-	-	-	-	na	na	na	-	IPR036034:PDZ superfamily;	molecular_function:GO:0005515:protein binding;	-	-	-		-	na	0	-	na	-	-	-	-	-	-		-	-	-	-	-		OG0005563	Alum;ALUE_0000669801 Alum;ALUE_0001259401 Asuu;AgB01_g462 Asuu;AgR037_g087 Bmal;WBGene00225450 Bmal;WBGene00225607 Bmal;WBGene00228540 Bmal;WBGene00233761 Cele;WBGene00011241 Dimm;nDi.2.2.2.g00195 Dimm;nDi.2.2.2.g03959 Hcon;HCON_00143360 Lloa;EN70_4791 Lloa;EN70_4795 Name;NECAME_13645 Wban;maker-PairedContig_2848-snap-gene-0.6 Wban;maker-PairedContig_4018-snap-gene-0.3 Wban;snap_masked-PairedCont…	0	0	0	2	2	4	3	2	2
	AgB01_g463	Ttbk2: Tau-tubulin kinase 2	4142	Ttbk2	Tau-tubulin kinase 2	-	GO:0004674;GO:0005634;GO:0005524;GO:0018105;GO:0004672;GO:0008360;GO:0005737	ATP-binding;Nucleotide-binding;Transferase;Kinase;Serine/threonine-protein kinase	-	GO:0000902;GO:0016301;GO:0005634;GO:0005737;GO:0006464	0.607919	0.142174	Tau-tubulin kinase 2	K08815: TTBK: tau tubulin kinase [EC:2.7.11.26]	IPR000719:Protein kinase domain;IPR008271:Serine/threonine-protein kinase, active site;IPR011009:Protein kinase-like domain superfamily;IPR017441:Protein kinase, ATP binding site;	molecular_function:GO:0004672:protein kinase activity|molecular_function:GO:0005524:ATP binding|biological_process:GO:0006468:protein phosphorylation;molecular_function:GO:0004672:protein kinase activity|biological_process:GO:0006468:protein phosphorylation;molecular_function:GO:0005524:ATP binding;	-	-	-		-	na	0	Y	0.713	-	Y	NC	Y	-	-		-	-	-	-	-		OG0000012	Acey;maker-ANCCEYDFT_Contig107-pred_gff_fgenesh-gene-1.5 Acey;maker-ANCCEYDFT_Contig107-pred_gff_snap-gene-1.10 Acey;maker-ANCCEYDFT_Contig129-pred_gff_snap-gene-1.7 Acey;maker-ANCCEYDFT_Contig18-pred_gff_snap-gene-5.6 Acey;maker-ANCCEYDFT_Contig20-pred_gff_snap-gene-10.12 Acey;maker-ANCCEYDFT_Contig231-augustus-gene-3.31 Acey;maker-ANCCEYDFT_Contig253-pred_gff_snap-gene-2.3 Acey;maker-ANCCEYDFT_…	20	16	20	21	19	18	21	19	18
	AgB01_g464	SEC14L2: SEC14-like protein 2	2635	SEC14L2	SEC14-like protein 2	-	GO:0004222;GO:0006810;GO:0016021	Coiled coil	-	GO:0006810	na	na	na	-	IPR001251:CRAL-TRIO lipid binding domain;IPR036273:CRAL/TRIO, N-terminal domain superfamily;IPR036865:CRAL-TRIO lipid binding domain superfamily;	-	-	-	-		-	na	3	-	na	-	-	-	Y	-	Y		-	-	-	-	-		OG0002183	Acey;maker-ANCCEYDFT_Contig254-pred_gff_fgenesh-gene-2.4 Acey;maker-ANCCEYDFT_Contig35-pred_gff_snap-gene-7.12 Alum;ALUE_0001001901 Alum;ALUE_0001029401 Alum;ALUE_0001464001 Alum;ALUE_0002180101 Asuu;AgB01_g464 Asuu;AgB03_g070 Asuu;AgR024_g098 Bmal;WBGene00226299 Bmal;WBGene00229774 Bmal;WBGene00268706 Cele;WBGene00011756 Cele;WBGene00020847 Dimm;nDi.2.2.2.g00910 Dimm;nDi.2.2.2.g11518 Hcon;HCON_0…	0	0	2	4	3	3	2	3	2
	AgB01_g465	-	2107	-	-	-	-	-	-	-	na	na	na	-	IPR005502:ADP-ribosylation/Crystallin J1;IPR036705:ADP-ribosylation/Crystallin J1 superfamily;	-	-	-	-		-	na	0	Y	0.646	-	Y	NC	-	-	-		-	-	-	-	-		OG0004274	Alum;ALUE_0001029301 Alum;ALUE_0001801901 Alum;ALUE_0002083501 Alum;ALUE_0002120501 Asuu;AgB01_g465 Asuu;AgB23_g027 Bmal;WBGene00230719 Btau;ENSBTAG00000021715.6 Dimm;nDi.2.2.2.g07193 Hsap;ENSG00000116863.11 Lloa;EN70_10142 Mmus;ENSMUSG00000042558.16 Oari;ENSOARG00000019631.1 Srat;WBGene00256821 Sscr;ENSSSCG00000003634.4 Sste;SSTP_0001199200 Tmur;WBGene00287041 Tsui;D918_06970 Tsui;D918_06971 Tsu…	1	3	1	4	2	1	1	1	1
	AgB01_g466	-	1996	-	-	-	-	-	-	-	na	na	na	-	-	-	-	-	-		-	na	1	Y	0.606	-	-	-	-	-	-		-	-	-	-	-		OG0045457	Asuu;AgB01_g466	0	0	0	0	1	0	0	0	0
	AgB01_g467	OfurCXE7: Carboxylic ester hydrolase	2466	OfurCXE7	Carboxylic ester hydrolase	3.1.1.-	GO:0005615;GO:0008152;GO:0004104;GO:0016787	Hydrolase	-	GO:0005615	0.698173	0.349307	COesterase domain-containing protein	-	IPR002018:Carboxylesterase, type B;IPR019819:Carboxylesterase type B, conserved site;IPR019826:Carboxylesterase type B, active site;IPR029058:Alpha/Beta hydrolase fold;	-	S09X	S	MER0043138; T28C12.4a g.p. ({Caenorhabditis elegans}) (Caenorhabditis elegans) [S09.A87]#S09X#{peptidase unit 164-553}~source AAB66159~		-	na	0	Y	0.626	-	Y	NC	Y	-	-		-	-	-	-	-		OG0000306	Acey;maker-ANCCEYDFT_Contig186-pred_gff_snap-gene-0.11 Acey;maker-ANCCEYDFT_Contig198-augustus-gene-3.60 Acey;maker-ANCCEYDFT_Contig491-pred_gff_snap-gene-1.5 Acey;maker-ANCCEYDFT_Contig534-pred_gff_snap-gene-0.38 Acey;maker-ANCCEYDFT_Contig57-pred_gff_snap-gene-3.1 Alum;ALUE_0000071201 Alum;ALUE_0000130701 Alum;ALUE_0000172401 Alum;ALUE_0000747701 Alum;ALUE_0000807801 Alum;ALUE_0000848201 Alum;A…	0	0	0	13	11	1	1	1	2
	AgB01_g468	TRIM59: Tripartite motif-containing protein 59	4380	TRIM59	Tripartite motif-containing protein 59	-	GO:0008270	Metal-binding;Zinc-finger;Zinc	-	GO:0043167	0.964608	0.490789	Tripartite motif-containing protein 59	-	IPR001841:Zinc finger, RING-type;IPR013083:Zinc finger, RING/FYVE/PHD-type;IPR017907:Zinc finger, RING-type, conserved site;IPR027370:RING-type zinc-finger, LisH dimerisation motif;	-	-	-	-		-	na	0	-	na	-	-	-	Y	-	-		WBGene00021640	Y47G6A.14	-	Y47G6A.14	CELE_Y47G6A.14		OG0003627	Alum;ALUE_0000963101 Alum;ALUE_0001528301 Alum;ALUE_0001528401 Asuu;AgB01_g468 Asuu;AgR004_g137 Bmal;WBGene00228261 Btau;ENSBTAG00000008078.4 Btau;ENSBTAG00000008173.4 Dimm;nDi.2.2.2.g07816 Hsap;ENSG00000204977.10 Hsap;ENSG00000213186.8 Lloa;EN70_5497 Mmus;ENSMUSG00000034317.14 Mmus;ENSMUSG00000035235.13 Oari;ENSOARG00000005980.1 Oari;ENSOARG00000015013.1 Oari;ENSOARG00000016983.1 Srat;WBGene0026…	0	0	0	3	2	1	1	1	1
	AgB01_g470	barh1: Putative BarH 1 homeobox protein	4270	barh1	Putative BarH 1 homeobox protein	3.5.4.4	GO:0007267;GO:0007399;GO:0001709;GO:0051216;GO:0043524;GO:0002053;GO:0005634;GO:0000977;GO:0008052;GO:0001228;GO:0030855;GO:0001751;GO:0050896;GO:0030178;GO:0001077;GO:0009952;GO:0007548;GO:0043565;GO:0005654;GO:0030182;GO:0009888;GO:0014902;GO:0045727;GO:0007479;GO:0008407;GO:0001764;GO:0007455;GO:0006355;GO:0048536;GO:0060037;GO:0008057;GO:0048513;GO:0030154;GO:0055123;GO:0030516;GO:0005667;GO:…	Transcription;Homeobox;Nucleus;DNA-binding;Wnt signaling pathway;Transcription regulation;Developmental protein;Sexual differentiation;Vision;Sensory transduction;Differentiation	-	GO:0000003;GO:0050877;GO:0040007;GO:0001071;GO:0005634;GO:0007267;GO:0009058;GO:0048856;GO:0048870;GO:0000902;GO:0005654;GO:0008219;GO:0030154;GO:0043473;GO:0034641;GO:0003677	0.82681	0.425721	Homeobox protein ceh-31 (inferred by orthology to a C. elegans protein)	K09360: BARHL: BarH-like	IPR000047:Helix-turn-helix motif;IPR001356:Homeobox domain;IPR009057:Homeobox-like domain superfamily;IPR017970:Homeobox, conserved site;IPR020479:Homeobox domain, metazoa;	molecular_function:GO:0003677:DNA binding;biological_process:GO:0006355:regulation of transcription, DNA-templated|molecular_function:GO:0043565:sequence-specific DNA binding;	-	-	-		-	na	0	-	na	-	-	-	Y	-	-		WBGene00000451	ceh-30	Homeobox protein ceh-30	C33D12.7	CELE_C33D12.7		OG0000000	Acey;maker-ANCCEYDFT_Contig1-pred_gff_snap-gene-8.13 Acey;maker-ANCCEYDFT_Contig198-pred_gff_snap-gene-2.11 Acey;maker-ANCCEYDFT_Contig243-pred_gff_snap-gene-0.2 Acey;maker-ANCCEYDFT_Contig243-pred_gff_snap-gene-0.3 Acey;maker-ANCCEYDFT_Contig3986-pred_gff_snap-gene-0.1 Acey;maker-ANCCEYDFT_Contig4032-pred_gff_snap-gene-0.0 Acey;maker-ANCCEYDFT_Contig523-pred_gff_snap-gene-0.5 Acey;maker-ANCCEYDF…	22	21	22	35	26	19	24	21	28
	AgB01_g471	-	3470	-	-	-	-	-	-	-	na	na	na	-	-	-	-	-	-		-	na	0	Y	0.789	-	Y	NC	-	-	-		-	-	-	-	-		OG0045458	Asuu;AgB01_g471	0	0	0	0	1	0	0	0	0
	AgB01_g472	HMCN1: Hemicentin-1	6692	HMCN1	Hemicentin-1	-	GO:0042981	Coiled coil;Signal	-	GO:0008219	0.87553	0.449201	Hemicentin-1	-	IPR000884:Thrombospondin type-1 (TSP1) repeat;IPR036383:Thrombospondin type-1 (TSP1) repeat superfamily;	-	-	-	-		Y	0.94	0	-	na	Y	-	SP	Y	Y	-		WBGene00011880	T21B6.3	-	T21B6.3	CELE_T21B6.3		OG0006685	Alum;ALUE_0000962801 Alum;ALUE_0001318401 Asuu;AgB01_g472 Asuu;AgR045_g017 Asuu;AgR113_g002 Bmal;WBGene00226139 Cele;WBGene00011880 Dimm;nDi.2.2.2.g06414 Lloa;EN70_266 Lloa;EN70_267 Lloa;EN70_4624 Srat;WBGene00264903 Sste;SSTP_0000688000 Wban;maker-PairedContig_172-snap-gene-0.15	0	0	0	2	3	1	1	3	1
	AgB01_g473	-	1561	-	-	-	-	-	-	-	na	na	na	-	-	-	-	-	-		-	na	0	Y	0.795	-	Y	NC	-	-	-		-	-	-	-	-		OG0026244	Alum;ALUE_0001765101 Asuu;AgB01_g473	0	0	0	1	1	0	0	0	0
	AgB01_g474	v1g6429: Predicted protein	937	v1g6429	Predicted protein	3.5.4.4	GO:0007455;GO:0001764;GO:0006355;GO:0008407;GO:0004000;GO:0008057;GO:0048513;GO:0030154;GO:0005667;GO:0030516;GO:0007601;GO:0007605;GO:0050885;GO:0042755;GO:0007626;GO:0046331;GO:0000122;GO:0003705;GO:0006357;GO:0030901;GO:0045664;GO:0007399;GO:0001709;GO:0043524;GO:0005634;GO:0048663;GO:0001228;GO:0060135;GO:0001751;GO:0000977;GO:0008052;GO:0007420;GO:0000978;GO:0043565;GO:0007548;GO:0005654;GO:…	DNA-binding;Nucleus;Activator;Homeobox;Sensory transduction;Differentiation;Wnt signaling pathway;Developmental protein;Sexual differentiation;Vision	-	GO:0001071;GO:0005634;GO:0009058;GO:0050877;GO:0040007;GO:0008219;GO:0005654;GO:0048856;GO:0000902;GO:0048870;GO:0043473;GO:0030154;GO:0034641;GO:0003677	0.633406	0.200667	Homeobox protein B-H1	K09360: BARHL: BarH-like	IPR001356:Homeobox domain;IPR009057:Homeobox-like domain superfamily;IPR017970:Homeobox, conserved site;IPR020479:Homeobox domain, metazoa;	molecular_function:GO:0003677:DNA binding;biological_process:GO:0006355:regulation of transcription, DNA-templated|molecular_function:GO:0043565:sequence-specific DNA binding;	-	-	-		-	na	0	Y	0.738	-	Y	NC	Y	-	-		-	-	-	-	-		OG0000000	Acey;maker-ANCCEYDFT_Contig1-pred_gff_snap-gene-8.13 Acey;maker-ANCCEYDFT_Contig198-pred_gff_snap-gene-2.11 Acey;maker-ANCCEYDFT_Contig243-pred_gff_snap-gene-0.2 Acey;maker-ANCCEYDFT_Contig243-pred_gff_snap-gene-0.3 Acey;maker-ANCCEYDFT_Contig3986-pred_gff_snap-gene-0.1 Acey;maker-ANCCEYDFT_Contig4032-pred_gff_snap-gene-0.0 Acey;maker-ANCCEYDFT_Contig523-pred_gff_snap-gene-0.5 Acey;maker-ANCCEYDF…	22	21	22	35	26	19	24	21	28
	AgB01_g475	HADHA: Trifunctional enzyme subunit	1108	HADHA	Trifunctional enzyme subunit	-	GO:0003857;GO:0006631	-	-	GO:0006629;GO:0016491;GO:0044281	na	na	na	-	IPR006176:3-hydroxyacyl-CoA dehydrogenase, NAD binding;IPR036291:NAD(P)-binding domain superfamily;	molecular_function:GO:0003857:3-hydroxyacyl-CoA dehydrogenase activity|biological_process:GO:0006631:fatty acid metabolic process|molecular_function:GO:0016491:oxidoreductase activity|biological_process:GO:0055114:oxidation-reduction process;	-	-	-		-	na	0	Y	0.784	-	Y	NC	Y	-	-		-	-	-	-	-		OG0001184	Acey;maker-ANCCEYDFT_Contig287-pred_gff_fgenesh-gene-1.2 Alum;ALUE_0000812101 Alum;ALUE_0001031301 Asuu;AgB01_g475 Asuu;AgR007_g194 Bmal;WBGene00222728 Btau;ENSBTAG00000015038.6 Btau;ENSBTAG00000019625.7 Cele;WBGene00001150 Cele;WBGene00001157 Cele;WBGene00001158 Cele;WBGene00020347 Dimm;nDi.2.2.2.g08407 Dmel;FBgn0028479 Hcon;HCON_00007530 Hcon;HCON_00133750 Hcon;HCON_00133780 Hsap;ENSG0000008475…	1	1	1	2	2	1	1	1	1
	AgB01_g476	-	5981	-	-	-	-	-	-	-	na	na	na	-	-	-	-	-	-		-	na	0	-	na	-	-	-	-	-	-		-	-	-	-	-		OG0025581	Alum;ALUE_0001031201 Asuu;AgB01_g476	0	0	0	1	1	0	0	0	0
	AgB01_g477	v1g238196: Predicted protein	2259	v1g238196	Predicted protein	-	GO:0005737;GO:0000176;GO:0000178;GO:0003723	Metal-binding	-	GO:0003723;GO:0005634;GO:0043234;GO:0005622;GO:0005737	na	na	na	K07573: CSL4: exosome complex component CSL4	IPR012340:Nucleic acid-binding, OB-fold;IPR019495:Exosome complex component CSL4;IPR025721:Exosome complex component, N-terminal domain;	cellular_component:GO:0000178:exosome (RNase complex)|molecular_function:GO:0003723:RNA binding;	-	-	-		-	na	0	-	na	-	-	-	Y	-	-		WBGene00012966	exos-1	EXOSome (Multiexonuclease complex) component	Y48A6B.5	CELE_Y48A6B.5		OG0004139	Alum;ALUE_0001031001 Asuu;AgB01_g477 Bmal;WBGene00226895 Btau;ENSBTAG00000012699.5 Cele;WBGene00012966 Dimm;nDi.2.2.2.g06416 Dmel;FBgn0032346 Hcon;HCON_00018070 Hsap;ENSG00000171311.13 Lloa;EN70_4619 Mmus;ENSMUSG00000034321.14 Name;NECAME_16357 Oari;ENSOARG00000010136.1 Scer;YNL232W Srat;WBGene00257302 Sscr;ENSSSCG00000010518.4 Sste;SSTP_0001195200 Tmur;WBGene00292278 Tsui;D918_00941 Ttri;TTRE_00…	1	1	1	1	1	1	2	1	1
	AgB01_g478	WBGene00096438: 26S proteasome non-ATPase regulatory subunit 9	19540	WBGene00096438	26S proteasome non-ATPase regulatory subunit 9	-	GO:0005634;GO:0003723;GO:0070682;GO:0008540;GO:0000502;GO:0006397;GO:0000166	Proteasome;Coiled coil	-	GO:0005634;GO:0005622;GO:0043234;GO:0006397;GO:0006461	1.00287	0.508117	26S proteasome non-ATPase regulatory subunit 9	K06693: PSMD9: 26S proteasome non-ATPase regulatory subunit 9	IPR036034:PDZ superfamily;	molecular_function:GO:0005515:protein binding;	-	-	-		-	na	0	-	na	-	-	-	Y	-	-		WBGene00016623	psmd-9	Probable 26S proteasome non-ATPase regulatory subunit 9	C44B7.1	CELE_C44B7.1		OG0003994	Acey;maker-ANCCEYDFT_Contig402-augustus-gene-0.26 Alum;ALUE_0001030901 Asuu;AgB01_g478 Bmal;WBGene00222999 Btau;ENSBTAG00000004179.4 Cele;WBGene00016623 Dimm;nDi.2.2.2.g04649 Dmel;FBgn0038166 Hcon;HCON_00123415 Hsap;ENSG00000110801.14 Hsap;ENSG00000256950.2 Lloa;EN70_11449 Mmus;ENSMUSG00000029440.15 Name;NECAME_19470 Oari;ENSOARG00000012456.1 Scer;YIL007C Srat;WBGene00256845 Sscr;ENSSSCG000000364…	1	1	0	1	1	1	1	1	1
	AgB01_g479	HNRPL: Heterogeneous nuclear ribonucleoprotein L	10350	HNRPL	Heterogeneous nuclear ribonucleoprotein L	-	GO:0003676;GO:0045727;GO:0007623;GO:0035770;GO:0008340;GO:0019013;GO:0005654;GO:0008343;GO:0007411;GO:0016020;GO:1990715;GO:0030529;GO:0010467;GO:0033120;GO:0034198;GO:0005634;GO:0045120;GO:0048025;GO:0003723;GO:0003729;GO:0000381;GO:0097157;GO:0044822;GO:0070062;GO:1902416;GO:0003730;GO:0006397;GO:0044212;GO:0000166;GO:1901652	Acetylation;RNA-binding;Virion;Ubl conjugation;Isopeptide bond;Ribonucleoprotein;Viral nucleoprotein;Phosphoprotein	-	GO:0005634;GO:0003729;GO:0003723;GO:0005654;GO:0005622;GO:0048856;GO:0000902;GO:0006397;GO:0030154;GO:0040011;GO:0007568	1.05854	0.532762	Heterogeneous nuclear ribonucleoprotein L-like	K13159: HNRNPL: heterogeneous nuclear ribonucleoprotein L	IPR000504:RNA recognition motif domain;IPR012677:Nucleotide-binding alpha-beta plait domain superfamily;IPR035979:RNA-binding domain superfamily;	molecular_function:GO:0003676:nucleic acid binding;	-	-	-		-	na	0	-	na	-	-	-	Y	-	-		WBGene00016624	hrpl-1	Heterogeneous nuclear RibonucleoProtein (HnRNP) L homolog	C44B7.2	CELE_C44B7.2		OG0000943	Acey;maker-ANCCEYDFT_Contig402-augustus-gene-0.27 Acey;maker-ANCCEYDFT_Contig402-augustus-gene-0.28 Alum;ALUE_0001030801 Alum;ALUE_0001425701 Asuu;AgB01_g479 Bmal;WBGene00223000 Btau;ENSBTAG00000001055.6 Btau;ENSBTAG00000020567.6 Btau;ENSBTAG00000052096.1 Cele;WBGene00016624 Dimm;nDi.2.2.2.g04650 Dimm;nDi.2.2.2.g04652 Dmel;FBgn0003435 Hcon;HCON_00123420 Hcon;HCON_00168100 Hsap;ENSG00000104824.17 …	5	4	1	2	1	1	0	1	2
	AgB01_g480	nhr-71: Nuclear hormone receptor family member nhr-71	24077	nhr-71	Nuclear hormone receptor family member nhr-71	-	GO:0006351;GO:0003700;GO:0003707;GO:0043565;GO:0008270;GO:0005634;GO:0043401	Zinc;Transcription;Receptor;Nucleus;DNA-binding;Zinc-finger;Transcription regulation;Metal-binding	-	GO:0034641;GO:0003677;GO:0007165;GO:0043167;GO:0001071;GO:0005634;GO:0009058	2.65035	0.950344	Nuclear hormone receptor family member nhr-71	-	IPR000536:Nuclear hormone receptor, ligand-binding domain;IPR001628:Zinc finger, nuclear hormone receptor-type;IPR013088:Zinc finger, NHR/GATA-type;IPR035500:Nuclear hormone receptor-like domain superfamily;	molecular_function:GO:0003700:DNA-binding transcription factor activity|cellular_component:GO:0005634:nucleus|biological_process:GO:0006355:regulation of transcription, DNA-templated|molecular_function:GO:0008270:zinc ion binding|molecular_function:GO:0043565:sequence-specific DNA binding;biological_process:GO:0006355:regulation of transcription, DNA-templated|molecular_function:GO:0008270:zinc i…	-	-	-		-	na	0	-	na	-	-	-	Y	-	-		WBGene00015497	nhr-76	-	C05G6.1	CELE_C05G6.1		OG0009436	Acey;maker-ANCCEYDFT_Contig652-augustus-gene-0.39 Alum;ALUE_0001646901 Asuu;AgB01_g480 Cele;WBGene00015497 Hcon;HCON_00096510 Name;NECAME_11442 Srat;WBGene00263318 Sste;SSTP_0000692600	0	0	0	1	1	0	0	0	0
	AgB01_g481	-	13347	-	-	-	-	-	-	-	na	na	na	-	-	-	-	-	-		-	na	0	-	na	-	-	-	-	-	-		-	-	-	-	-		OG0017292	Alum;ALUE_0002007001 Alum;ALUE_0002116801 Asuu;AgB01_g481 Bmal;WBGene00220498 Wban;maker-PairedContig_2152-snap-gene-0.9	0	0	0	2	1	1	1	0	0
	AgB01_g482	Ppp2r3d: Serine/threonine-protein phosphatase 2A regulatory subunit B'' subunit delta	10676	Ppp2r3d	Serine/threonine-protein phosphatase 2A regulatory subunit B'' subunit delta	-	GO:0006368;GO:0061053;GO:0045732;GO:0060828;GO:0090263;GO:0004722;GO:0001754;GO:0016593;GO:0036342;GO:0090249;GO:0003682;GO:0007525;GO:0004721;GO:2000134;GO:0030674;GO:0006470;GO:0016570;GO:0008285;GO:0046331;GO:0000159;GO:0005509;GO:0090244;GO:0090090;GO:0007050;GO:0008601	Coiled coil;Calcium;Metal-binding	-	GO:0030154;GO:0009056;GO:0008283;GO:0006464;GO:0007165;GO:0007049;GO:0030674;GO:0009790;GO:0040007;GO:0043167;GO:0030234;GO:0007267;GO:0048646;GO:0048870;GO:0048856;GO:0005622;GO:0043234	0.957179	0.487387	Serine/threonine-protein phosphatase 2A regulatory subunit B'' subunit beta	K11583: PPP2R3: serine/threonine-protein phosphatase 2A regulatory subunit B''	IPR002048:EF-hand domain;IPR011992:EF-hand domain pair;IPR018247:EF-Hand 1, calcium-binding site;	molecular_function:GO:0005509:calcium ion binding;	-	-	-		-	na	0	-	na	-	-	-	Y	-	-		WBGene00018373	F43B10.1	-	F43B10.1	CELE_F43B10.1		OG0000874	Acey;maker-ANCCEYDFT_Contig171-pred_gff_fgenesh-gene-0.4 Acey;maker-ANCCEYDFT_Contig171-pred_gff_snap-gene-0.15 Alum;ALUE_0000939101 Alum;ALUE_0000939301 Alum;ALUE_0001792001 Asuu;AgB01_g482 Asuu;AgR008_g214 Bmal;WBGene00222283 Bmal;WBGene00229436 Btau;ENSBTAG00000023416.5 Btau;ENSBTAG00000052803.1 Cele;WBGene00018373 Dimm;nDi.2.2.2.g03395 Dmel;FBgn0038744 Hcon;HCON_00169760 Hsap;ENSG00000073711.…	1	2	1	3	2	2	3	2	1
	AgB01_g484	rnf19b: E3 ubiquitin-protein ligase RNF19B	6095	rnf19b	E3 ubiquitin-protein ligase RNF19B	6.3.2.-	GO:0042787;GO:0005813;GO:0000151;GO:0032436;GO:0016021;GO:0031624;GO:0000209;GO:0044194;GO:0000226;GO:0016874;GO:0008270;GO:0002250;GO:0061630;GO:0004842;GO:0008134;GO:0006450;GO:0046872	Ubl conjugation pathway;Metal-binding;Transmembrane helix;Transmembrane;Membrane;Adaptive immunity;Ligase;Zinc-finger;Zinc	Protein modification	GO:0043234;GO:0008134;GO:0005764;GO:0005622;GO:0016874;GO:0043167;GO:0005737;GO:0005815;GO:0019899;GO:0006464;GO:0009056	0.788935	0.407108	RBR-type E3 ubiquitin transferase	K11972: RNF19A: E3 ubiquitin-protein ligase RNF19A [EC:2.3.2.31]	IPR002867:IBR domain;	-	-	-	-		-	na	2	-	na	-	-	-	Y	-	Y		WBGene00015926	C17H11.6	-	C17H11.6	CELE_C17H11.6		OG0002972	Acey;maker-ANCCEYDFT_Contig1308-pred_gff_snap-gene-0.2 Alum;ALUE_0000015401 Asuu;AgB01_g484 Bmal;WBGene00222540 Btau;ENSBTAG00000008330.6 Btau;ENSBTAG00000017833.6 Cele;WBGene00015926 Cele;WBGene00021721 Dimm;nDi.2.2.2.g03397 Hsap;ENSG00000034677.13 Hsap;ENSG00000116514.16 Lloa;EN70_5119 Mmus;ENSMUSG00000022280.9 Mmus;ENSMUSG00000028793.15 Name;NECAME_10355 Oari;ENSOARG00000001013.1 Oari;ENSOARG0…	1	1	1	1	1	1	1	1	1
	AgB01_g485	-	439	-	-	-	-	-	-	-	na	na	na	-	-	-	-	-	-		-	na	0	Y	0.788	-	Y	NC	-	-	-		-	-	-	-	-		OG0026275	Alum;ALUE_0001803501 Asuu;AgB01_g485	0	0	0	1	1	0	0	0	0
	AgB01_g486	CBG01051: Protein CBG01051	6772	CBG01051	Protein CBG01051	-	GO:0003743;GO:0005509;GO:0005544	Annexin;Repeat	-	GO:0008135;GO:0008289	0.667226	0.278284	DTW domain-containing protein 1 (Fragment)	-	IPR005636:DTW;	-	-	-	-		-	na	0	-	na	-	-	-	Y	-	-		WBGene00175030	Y53C12A.10	-	Y53C12A.10	CELE_Y53C12A.10		OG0001236	Acey;maker-ANCCEYDFT_Contig100-augustus-gene-5.34 Alum;ALUE_0000576701 Alum;ALUE_0000651401 Alum;ALUE_0001279201 Asuu;AgB01_g486 Bmal;WBGene00225069 Bmal;WBGene00227010 Btau;ENSBTAG00000005969.3 Btau;ENSBTAG00000006201.6 Cele;WBGene00010560 Cele;WBGene00175030 Dimm;nDi.2.2.2.g03398 Dmel;FBgn0004926 Dmel;FBgn0039664 Hcon;HCON_00025940 Hcon;HCON_00046300 Hsap;ENSG00000104047.15 Hsap;ENSG00000125977…	1	1	1	3	1	2	1	1	1
	AgB01_g487	-	13198	-	-	-	-	-	-	-	na	na	na	K01886: QARS: glutaminyl-tRNA synthetase [EC:6.1.1.18]	-	-	-	-	-		-	na	0	Y	0.834	-	Y	NC	-	-	-		-	-	-	-	-		OG0045459	Asuu;AgB01_g487	0	0	0	0	1	0	0	0	0
	AgB01_g488	PEO1: Twinkle protein, mitochondrial	7562	PEO1	Twinkle protein, mitochondrial	-	GO:0003697;GO:0005524;GO:0042645;GO:0006260;GO:0006264;GO:0043139	Helicase	-	GO:0003677;GO:0004386;GO:0009058;GO:0006259	1.02691	0.518843	SF4 helicase domain-containing protein	K17680: PEO1: twinkle protein [EC:3.6.4.12]	IPR007694:DNA helicase, DnaB-like, C-terminal;IPR027417:P-loop containing nucleoside triphosphate hydrolase;	molecular_function:GO:0003678:DNA helicase activity|molecular_function:GO:0005524:ATP binding|biological_process:GO:0006260:DNA replication;	-	-	-		-	na	0	-	na	-	-	-	Y	-	-		WBGene00018514	twnk-1	TWiNKle mtDNA helicase homolog	F46G11.1	CELE_F46G11.1		OG0001492	Acey;maker-ANCCEYDFT_Contig153-pred_gff_snap-gene-0.0 Acey;maker-ANCCEYDFT_Contig481-pred_gff_snap-gene-0.17 Alum;ALUE_0000576301 Alum;ALUE_0000576401 Asuu;AgB01_g488 Bmal;WBGene00224423 Btau;ENSBTAG00000003296.6 Cele;WBGene00018514 Dimm;nDi.2.2.2.g04658 Dmel;FBgn0032154 Hcon;HCON_00172410 Hsap;ENSG00000107815.10 Lloa;EN70_11442 Lloa;EN70_11443 Mmus;ENSMUSG00000025209.5 Name;NECAME_09890 Name;NEC…	3	2	2	2	1	1	1	2	1
	AgB01_g489	Galk1: Galactokinase	6321	Galk1	Galactokinase	2.7.1.6	GO:0061623;GO:0005737;GO:0005534;GO:0070062;GO:0033499;GO:0004335;GO:0019402;GO:0016020;GO:0046835;GO:0019388;GO:0006012;GO:0005524	Disease mutation;Kinase;Cataract;Galactose metabolism;Transferase;Phosphoprotein;Carbohydrate metabolism;Nucleotide-binding;ATP-binding	Carbohydrate metabolism	GO:0009056;GO:0044281;GO:0034641;GO:0005576;GO:0005737;GO:0006091;GO:0043226;GO:0051186;GO:0005975;GO:0016301	0.867154	0.445202	Galactokinase (inferred by orthology to a human protein)	K00849: galK: galactokinase [EC:2.7.1.6]	IPR000705:Galactokinase;IPR006203:GHMP kinase, ATP-binding, conserved site;IPR006204:GHMP kinase N-terminal domain;IPR006206:Mevalonate/galactokinase;IPR013750:GHMP kinase, C-terminal domain;IPR014721:Ribosomal protein S5 domain 2-type fold, subgroup;IPR019539:Galactokinase galactose-binding domain;IPR020568:Ribosomal protein S5 domain 2-type fold;IPR036554:GHMP kinase, C-terminal domain superfam…	molecular_function:GO:0004335:galactokinase activity|molecular_function:GO:0005524:ATP binding|biological_process:GO:0006012:galactose metabolic process|biological_process:GO:0046835:carbohydrate phosphorylation;molecular_function:GO:0005524:ATP binding;molecular_function:GO:0005524:ATP binding|cellular_component:GO:0005737:cytoplasm|biological_process:GO:0008152:metabolic process|molecular_funct…	-	-	-		-	na	0	-	na	-	-	-	Y	-	-		-	-	-	-	-		OG0008575	Alum;ALUE_0000576201 Asuu;AgB01_g489 Btau;ENSBTAG00000014964.6 Hcon;HCON_00166780 Hsap;ENSG00000108479.12 Mmus;ENSMUSG00000020766.4 Name;NECAME_01950 Oari;ENSOARG00000009600.1 Sscr;ENSSSCG00000017203.4	0	0	0	1	1	0	0	0	0
	AgB01_g490	v1g13429: Predicted protein	5968	v1g13429	Predicted protein	-	GO:0017137;GO:0090630;GO:0006886;GO:0005096;GO:0031338;GO:0042302;GO:0012505;GO:0005578;GO:0005622	Extracellular matrix;Secreted;Coiled coil	-	GO:0030234;GO:0005578;GO:0005622;GO:0016192;GO:0006810;GO:0005198;GO:0019899;GO:0005623;GO:0061024	na	na	na	K20166: TBC1D2B: TBC1 domain family member 2B	IPR000195:Rab-GTPase-TBC domain;IPR001849:Pleckstrin homology domain;IPR011047:Quinoprotein alcohol dehydrogenase-like superfamily;IPR011993:PH-like domain superfamily;IPR035969:Rab-GTPase-TBC domain superfamily;	-	-	-	-		-	na	0	-	na	-	-	-	Y	-	-		WBGene00007849	tbc-19	-	C31E10.8	CELE_C31E10.8		OG0000920	Acey;maker-ANCCEYDFT_Contig126-pred_gff_fgenesh-gene-1.3 Alum;ALUE_0000575801 Alum;ALUE_0001026801 Alum;ALUE_0002140101 Alum;ALUE_0002291001 Asuu;AgB01_g490 Asuu;AgR014X_g195 Bmal;WBGene00222759 Bmal;WBGene00227906 Btau;ENSBTAG00000012022.5 Btau;ENSBTAG00000019550.6 Cele;WBGene00007849 Cele;WBGene00022880 Dimm;nDi.2.2.2.g06737 Dimm;nDi.2.2.2.g11262 Hcon;HCON_00050220 Hcon;HCON_00169230 Hsap;ENSG0…	2	3	2	4	2	2	2	2	2
	AgB01_g491	sca: Protein scabrous	6094	sca	Protein scabrous	-	GO:0005615;GO:0005044;GO:0016020	Coiled coil;Disulfide bond	-	GO:0005615	0.722344	0.373622	Fibrinogen C-terminal domain-containing protein	-	IPR002181:Fibrinogen, alpha/beta/gamma chain, C-terminal globular domain;IPR020837:Fibrinogen, conserved site;IPR036056:Fibrinogen-like, C-terminal;	-	-	-	-		Y	0.474	0	-	na	Y	-	SP	Y	Y	-		-	-	-	-	-		OG0000067	Acey;maker-ANCCEYDFT_Contig24-pred_gff_snap-gene-4.11 Alum;ALUE_0000575901 Alum;ALUE_0000705301 Asuu;AgB01_g316 Asuu;AgB01_g491 Bmal;WBGene00228096 Btau;ENSBTAG00000001638.4 Btau;ENSBTAG00000002473.3 Btau;ENSBTAG00000006187.4 Btau;ENSBTAG00000006745.5 Btau;ENSBTAG00000009717.5 Btau;ENSBTAG00000010719.6 Btau;ENSBTAG00000011034.6 Btau;ENSBTAG00000011810.5 Btau;ENSBTAG00000014051.6 Btau;ENSBTAG00000…	1	4	3	2	2	1	1	1	1
	AgB01_g492	ddr: Discoidin domain-containing receptor 2	4752	ddr	Discoidin domain-containing receptor 2	2.7.10.-;2.7.10.1;2.7.10.2	GO:0038062;GO:0045860;GO:0070062;GO:0060444;GO:0004715;GO:0007169;GO:0010715;GO:0008285;GO:0004714;GO:0005886;GO:0090091;GO:0044319;GO:0030424;GO:0048146;GO:0008045;GO:0038083;GO:0097376;GO:0010763;GO:0004672;GO:0014909;GO:0005615;GO:0035988;GO:0030198;GO:0004713;GO:1990138;GO:0030199;GO:0001952;GO:0043588;GO:0030500;GO:0043583;GO:0018108;GO:0045669;GO:0016323;GO:0003416;GO:0007566;GO:0038063;GO:…	Phosphoprotein;Glycoprotein;Neurogenesis;Cell projection;Disulfide bond;Repeat;Nucleotide-binding;Pregnancy;Receptor;ATP-binding;Tyrosine-protein kinase;Kinase;Transmembrane helix;Calcium;Transmembrane;Membrane;Lactation;Signal;Transferase;Cell membrane	-	GO:0004871;GO:0048856;GO:0016301;GO:0000902;GO:0048870;GO:0043226;GO:0000003;GO:0040007;GO:0007155;GO:0005576;GO:0005886;GO:0040011;GO:0005623;GO:0007165;GO:0030198;GO:0005615;GO:0006464;GO:0008283;GO:0030154	1.09285	0.547612	Epithelial discoidin domain-containing receptor 1	K05125: DDR2: discoidin domain receptor family member 2 [EC:2.7.10.1]	IPR000421:Coagulation factor 5/8 C-terminal domain;IPR000719:Protein kinase domain;IPR001245:Serine-threonine/tyrosine-protein kinase, catalytic domain;IPR008266:Tyrosine-protein kinase, active site;IPR008979:Galactose-binding-like domain superfamily;IPR011009:Protein kinase-like domain superfamily;IPR017441:Protein kinase, ATP binding site;IPR020635:Tyrosine-protein kinase, catalytic domain;	molecular_function:GO:0004672:protein kinase activity|molecular_function:GO:0005524:ATP binding|biological_process:GO:0006468:protein phosphorylation;molecular_function:GO:0004672:protein kinase activity|biological_process:GO:0006468:protein phosphorylation;molecular_function:GO:0004713:protein tyrosine kinase activity|biological_process:GO:0006468:protein phosphorylation;molecular_function:GO:00…	-	-	-		Y	0.702	1	-	na	-	-	-	Y	-	-		WBGene00017381	ddr-2	Discoidin domain-containing receptor tyrosine kinase B	F11D5.3	svh-4, CELE_F11D5.3		OG0000484	Acey;maker-ANCCEYDFT_Contig36-pred_gff_snap-gene-8.17 Acey;maker-ANCCEYDFT_Contig5-augustus-gene-12.26 Acey;maker-ANCCEYDFT_Contig5-augustus-gene-12.27 Alum;ALUE_0000513501 Alum;ALUE_0000978101 Alum;ALUE_0001639401 Alum;ALUE_0001670601 Asuu;AgB01_g492 Asuu;AgR034_g009 Bmal;WBGene00223572 Bmal;WBGene00228390 Btau;ENSBTAG00000004885.5 Btau;ENSBTAG00000010682.6 Cele;WBGene00016104 Cele;WBGene0001738…	2	2	2	4	2	2	4	2	3
	AgB01_g494	bre-5: Hexosyltransferase	5565	bre-5	Hexosyltransferase	2.4.1.-	GO:0006486;GO:0000139;GO:0008378;GO:0016021	Transmembrane helix;Transmembrane;Membrane;Golgi apparatus;Transferase;Kelch repeat;Signal-anchor;Glycosyltransferase	-	GO:0005794;GO:0006464;GO:0016757;GO:0005975;GO:0009058	0.930646	0.475138	Hexosyltransferase	K02175: BRN: beta-1,3-galactosyltransferase / beta-1,3-N-acetylglucosaminyltransferase [EC:2.4.1.62 2.4.1.-]	IPR002659:Glycosyl transferase, family 31;	biological_process:GO:0006486:protein glycosylation|molecular_function:GO:0008378:galactosyltransferase activity|cellular_component:GO:0016020:membrane;	-	-	-		-	na	1	-	na	-	-	-	Y	-	-		WBGene00000270	bre-5	Beta-1,3-galactosyltransferase bre-5	T12G3.8	CELE_T12G3.8		OG0000084	Acey;maker-ANCCEYDFT_Contig395-pred_gff_fgenesh-gene-1.1 Acey;maker-ANCCEYDFT_Contig457-pred_gff_snap-gene-1.5 Acey;maker-ANCCEYDFT_Contig734-pred_gff_snap-gene-0.3 Acey;maker-ANCCEYDFT_Contig99-augustus-gene-0.13 Alum;ALUE_0000814201 Alum;ALUE_0000978201 Alum;ALUE_0001427001 Alum;ALUE_0001886401 Alum;ALUE_0001902901 Asuu;AgB01_g494 Asuu;AgB01_g495 Asuu;AgB06_g164 Asuu;AgR012_g271 Asuu;AgR038_g08…	2	4	7	5	5	5	6	6	3
	AgB01_g495	bre-5: Hexosyltransferase	5809	bre-5	Hexosyltransferase	2.4.1.-	GO:0006486;GO:0000139;GO:0008378;GO:0016021	Membrane;Transmembrane helix;Transmembrane;Transferase;Golgi apparatus;Kelch repeat;Signal-anchor;Glycosyltransferase	-	GO:0016757;GO:0005975;GO:0009058;GO:0005794;GO:0006464	0.609472	0.145738	Hexosyltransferase (Fragment)	K02175: BRN: beta-1,3-galactosyltransferase / beta-1,3-N-acetylglucosaminyltransferase [EC:2.4.1.62 2.4.1.-]	IPR002659:Glycosyl transferase, family 31;	biological_process:GO:0006486:protein glycosylation|molecular_function:GO:0008378:galactosyltransferase activity|cellular_component:GO:0016020:membrane;	-	-	-		-	na	1	-	na	-	-	-	Y	-	-		-	-	-	-	-		OG0000084	Acey;maker-ANCCEYDFT_Contig395-pred_gff_fgenesh-gene-1.1 Acey;maker-ANCCEYDFT_Contig457-pred_gff_snap-gene-1.5 Acey;maker-ANCCEYDFT_Contig734-pred_gff_snap-gene-0.3 Acey;maker-ANCCEYDFT_Contig99-augustus-gene-0.13 Alum;ALUE_0000814201 Alum;ALUE_0000978201 Alum;ALUE_0001427001 Alum;ALUE_0001886401 Alum;ALUE_0001902901 Asuu;AgB01_g494 Asuu;AgB01_g495 Asuu;AgB06_g164 Asuu;AgR012_g271 Asuu;AgR038_g08…	2	4	7	5	5	5	6	6	3
	AgB01_g496	tag-147: Protein CBR-TAG-147	5979	tag-147	Protein CBR-TAG-147	-	GO:0031463;GO:0016020;GO:0015629;GO:0006486;GO:0016567;GO:0000139;GO:0008378	Kelch repeat;Repeat	-	GO:0005975;GO:0016757;GO:0005622;GO:0043234;GO:0005794;GO:0006464;GO:0005856	1.32931	0.642944	Influenza virus NS1A-binding protein (inferred by orthology to a human protein)	K15046: IVNS1ABP: influenza virus NS1A-binding protein	IPR000210:BTB/POZ domain;IPR006652:Kelch repeat type 1;IPR011333:SKP1/BTB/POZ domain superfamily;IPR015915:Kelch-type beta propeller;	molecular_function:GO:0005515:protein binding;	-	-	-		-	na	0	-	na	-	-	-	Y	-	-		WBGene00006493	ivns-1	Influenza Virus NS1a (A) binding protein homolog	R09A8.3	tag-147, CELE_R09A8.3		OG0003326	Acey;maker-ANCCEYDFT_Contig360-pred_gff_snap-gene-0.15 Alum;ALUE_0000978401 Asuu;AgB01_g496 Bmal;WBGene00225570 Btau;ENSBTAG00000014249.6 Cele;WBGene00006493 Dimm;nDi.2.2.2.g04062 Hcon;HCON_00066640 Hsap;ENSG00000116679.16 Lloa;EN70_2211 Lloa;EN70_7076 Mmus;ENSMUSG00000023150.14 Name;NECAME_07960 Name;NECAME_13211 Oari;ENSOARG00000004429.1 Srat;WBGene00255951 Sscr;ENSSSCG00000015570.4 Sste;SSTP_0…	1	1	1	1	1	1	3	2	1
	AgB01_g497	-	980	-	-	-	-	-	-	-	na	na	na	-	-	-	-	-	-		-	na	0	Y	0.737	-	Y	NC	-	-	-		-	-	-	-	-		OG0045460	Asuu;AgB01_g497	0	0	0	0	1	0	0	0	0
	AgB01_g498	ASU_00271: -	2594	ASU_00271	-	-	-	Signal	-	-	na	na	na	-	-	-	-	-	-		Y	0.934	0	-	na	Y	-	SP	Y	Y	-		-	-	-	-	-		OG0009527	Alum;ALUE_0000978701 Asuu;AgB01_g498 Bmal;WBGene00230195 Dimm;nDi.2.2.2.g04063 Lloa;EN70_2212 Srat;WBGene00264969 Sste;SSTP_0000645200 Wban;maker-PairedContig_632-snap-gene-0.9	0	0	0	1	1	1	1	1	1
	AgB01_g499	-	9214	-	-	-	-	-	-	-	na	na	na	-	-	-	-	-	-		-	na	0	Y	0.708	-	Y	NC	-	-	-		-	-	-	-	-		OG0045461	Asuu;AgB01_g499	0	0	0	0	1	0	0	0	0
	AgB01_g500	-	2637	-	-	-	-	-	-	-	na	na	na	-	-	-	-	-	-		-	na	3	Y	0.935	-	-	-	-	-	Y		-	-	-	-	-		OG0025437	Alum;ALUE_0000888501 Asuu;AgB01_g500	0	0	0	1	1	0	0	0	0
	AgB01_g501	-	2988	-	-	-	-	-	-	-	na	na	na	-	IPR036508:Chitin binding domain superfamily;	biological_process:GO:0006030:chitin metabolic process|molecular_function:GO:0008061:chitin binding;	-	-	-		Y	0.827	0	-	na	Y	-	SP	-	Y	-		-	-	-	-	-		OG0025438	Alum;ALUE_0000888601 Asuu;AgB01_g501	0	0	0	1	1	0	0	0	0
	AgB01_g502	-	590	-	-	-	-	-	-	-	na	na	na	-	-	-	-	-	-		-	na	0	Y	0.804	-	Y	NC	-	-	-		-	-	-	-	-		OG0045462	Asuu;AgB01_g502	0	0	0	0	1	0	0	0	0
	AgB01_g503	Itm2b: Integral membrane protein 2B	9053	Itm2b	Integral membrane protein 2B	-	GO:0016021	Transmembrane;Transmembrane helix;Membrane	-	-	1.37698	0.66068	BRICHOS domain-containing protein (Fragment)	-	IPR007084:BRICHOS domain;	-	-	-	-		-	na	1	Y	0.816	-	-	-	Y	-	-		WBGene00016106	C25F6.7	-	C25F6.7	CELE_C25F6.7		OG0001884	Alum;ALUE_0000888701 Asuu;AgB01_g503 Bmal;WBGene00220641 Bmal;WBGene00222634 Bmal;WBGene00268888 Btau;ENSBTAG00000003109.3 Btau;ENSBTAG00000017855.5 Cele;WBGene00016106 Dimm;nDi.2.2.2.g06948 Dimm;nDi.2.2.2.g11971 Dmel;FBgn0031285 Hsap;ENSG00000078596.11 Hsap;ENSG00000135916.16 Hsap;ENSG00000136156.15 Lloa;EN70_320 Mmus;ENSMUSG00000022108.8 Mmus;ENSMUSG00000026223.15 Mmus;ENSMUSG00000031239.5 Oari…	1	1	1	1	1	3	1	1	2
	AgB01_g504	-	2398	-	-	-	-	-	-	-	na	na	na	-	IPR023606:CoA-transferase family III domain superfamily;	-	-	-	-		-	na	0	-	na	-	-	-	-	-	-		-	-	-	-	-		OG0045463	Asuu;AgB01_g504	0	0	0	0	1	0	0	0	0
	AgB01_g506	-	403	-	-	-	-	-	-	-	na	na	na	-	IPR023606:CoA-transferase family III domain superfamily;	-	-	-	-		-	na	0	Y	0.774	-	Y	NC	-	-	-		-	-	-	-	-		OG0025439	Alum;ALUE_0000888801 Asuu;AgB01_g506	0	0	0	1	1	0	0	0	0
	AgB01_g507	Aadac: Arylacetamide deacetylase	465	Aadac	Arylacetamide deacetylase	-	GO:0008152;GO:0016021;GO:0016787;GO:0052689	Membrane;Transmembrane;Transmembrane helix	-	-	na	na	na	-	IPR013094:Alpha/beta hydrolase fold-3;IPR029058:Alpha/Beta hydrolase fold;	biological_process:GO:0008152:metabolic process|molecular_function:GO:0016787:hydrolase activity;	S09X	S	MER0034960; F16F9.4 g.p. ({Caenorhabditis elegans}) (Caenorhabditis elegans) [S09.A86]#S09X#{peptidase unit 86-391}~source Q94187~		-	na	0	Y	0.761	-	Y	NC	Y	-	-		-	-	-	-	-		OG0000196	Acey;maker-ANCCEYDFT_Contig5-pred_gff_fgenesh-gene-12.0 Alum;ALUE_0000564301 Alum;ALUE_0000888901 Alum;ALUE_0001468701 Asuu;AgB01_g507 Asuu;AgB01_g512 Asuu;AgB03_g006 Bmal;WBGene00223671 Btau;ENSBTAG00000011569.4 Btau;ENSBTAG00000013378.5 Btau;ENSBTAG00000015373.5 Btau;ENSBTAG00000020073.4 Btau;ENSBTAG00000049884.1 Btau;ENSBTAG00000050232.1 Btau;ENSBTAG00000050308.1 Btau;ENSBTAG00000055061.1 Cele…	2	0	4	3	3	1	1	2	2
	AgB01_g508	mks-5: Protein fantom	3396	mks-5	Protein fantom	-	GO:0016021	Signal	-	-	na	na	na	-	-	-	-	-	-		Y	0.883	0	-	na	Y	-	SP	Y	Y	-		WBGene00016933	C54G7.1	-	C54G7.1	CELE_C54G7.1		OG0008713	Acey;augustus-ANCCEYDFT_Contig352-processed-gene-1.1 Alum;ALUE_0000889001 Asuu;AgB01_g508 Bmal;WBGene00223202 Cele;WBGene00016933 Dimm;nDi.2.2.2.g10271 Srat;WBGene00257063 Sste;SSTP_0001085100 Wban;maker-PairedContig_1180-snap-gene-0.10	0	0	0	1	1	1	1	0	1
	AgB01_g509	Gfi1: Zinc finger protein Gfi-1	9725	Gfi1	Zinc finger protein Gfi-1	-	GO:0006366;GO:0001106;GO:0016568;GO:0000122;GO:0050767;GO:0003705;GO:0007638;GO:0034121;GO:0016360;GO:0005700;GO:0045664;GO:0016055;GO:0030218;GO:0016363;GO:0008407;GO:0008283;GO:0060216;GO:0043425;GO:0006355;GO:0014018;GO:0016604;GO:0048666;GO:0007422;GO:0010956;GO:0044212;GO:0005667;GO:0046530;GO:0001085;GO:0042660;GO:0010977;GO:0045646;GO:0051572;GO:0045465;GO:0001078;GO:0007411;GO:0032088;GO:…	Transcription;Phosphoprotein;Zinc;Coiled coil;Repeat;Repressor;Nucleus;DNA-binding;Ubl conjugation;Activator;Zinc-finger;Transcription regulation;Proto-oncogene;Developmental protein;Disease mutation;Chromatin regulator;Notch signaling pathway;Vision;Sensory transduction;Metal-binding;Methylation	-	GO:0006464;GO:0030154;GO:0034641;GO:0002376;GO:0009790;GO:0009058;GO:0007267;GO:0005634;GO:0043167;GO:0042592;GO:0005654;GO:0043234;GO:0008134;GO:0051276;GO:0048856	1.41913	0.675947	Growth factor independence	K09223: GFI1: growth factor independent 1	IPR013087:Zinc finger C2H2-type;IPR036236:Zinc finger C2H2 superfamily;	molecular_function:GO:0003676:nucleic acid binding;	-	-	-		-	na	0	Y	0.882	-	Y	NC	Y	-	-		WBGene00003909	pag-3	Zinc finger protein PAG-3	F45B8.4	CELE_F45B8.4		OG0007679	Alum;ALUE_0000889101 Asuu;AgB01_g509 Bmal;WBGene00229754 Dimm;nDi.2.2.2.g08859 Dmel;FBgn0002573 Lloa;EN70_4638 Lloa;EN70_4639 Srat;WBGene00265550 Sste;SSTP_0000165900 Wban;maker-PairedContig_1180-snap-gene-0.9 Wban;snap_masked-PairedContig_4925-processed-gene-0.0	0	0	0	1	1	1	2	2	1
	AgB01_g510	T18D3.9: Mpv17 / PMP22 family protein	2194	T18D3.9	Mpv17 / PMP22 family protein	-	GO:0016021	Membrane;Transmembrane;Transmembrane helix	-	-	na	na	na	K13348: MPV17: protein Mpv17	IPR007248:Mpv17/PMP22;	cellular_component:GO:0016021:integral component of membrane;	-	-	-		-	na	0	Y	0.673	-	Y	NC	Y	-	-		WBGene00011826	T18D3.9	-	T18D3.9	CELE_T18D3.9		OG0002487	Acey;maker-ANCCEYDFT_Contig472-pred_gff_snap-gene-0.7 Alum;ALUE_0000564101 Asuu;AgB01_g510 Bmal;WBGene00269298 Btau;ENSBTAG00000007510.3 Btau;ENSBTAG00000018269.5 Cele;WBGene00011826 Dimm;nDi.2.2.2.g07057 Dmel;FBgn0039930 Hcon;HCON_00099160 Hsap;ENSG00000115204.15 Hsap;ENSG00000176894.10 Mmus;ENSMUSG00000029499.11 Mmus;ENSMUSG00000107283.3 Name;NECAME_06223 Oari;ENSOARG00000010337.1 Oari;ENSOARG0…	1	1	1	1	1	1	1	0	1
	AgB01_g511	Mpv17: Protein Mpv17	3011	Mpv17	Protein Mpv17	-	GO:0016021	-	-	-	na	na	na	-	-	-	-	-	-		-	na	0	-	na	-	-	-	Y	-	-		-	-	-	-	-		OG0010348	Alum;ALUE_0000564201 Asuu;AgB01_g511 Bmal;WBGene00229757 Dimm;nDi.2.2.2.g07058 Lloa;EN70_329 Wban;maker-PairedContig_1703-snap-gene-0.2 Wban;maker-PairedContig_418-snap-gene-0.2	0	0	0	1	1	1	2	1	1
	AgB01_g512	Aadac: Arylacetamide deacetylase	6335	Aadac	Arylacetamide deacetylase	-	GO:0016021;GO:0016787;GO:0008152;GO:0006606;GO:0008565;GO:0052689	Membrane;Transmembrane;Transmembrane helix;Hydrolase	-	GO:0008565;GO:0005634;GO:0006605;GO:0006913	0.977525	0.496675	Arylacetamide deacetylase	K14349: NCEH1: neutral cholesterol ester hydrolase 1 [EC:3.1.1.-]	IPR013094:Alpha/beta hydrolase fold-3;IPR029058:Alpha/Beta hydrolase fold;	biological_process:GO:0008152:metabolic process|molecular_function:GO:0016787:hydrolase activity;	S09X	S	MER0034960; F16F9.4 g.p. ({Caenorhabditis elegans}) (Caenorhabditis elegans) [S09.A86]#S09X#{peptidase unit 86-391}~source Q94187~		-	na	1	Y	0.911	-	-	-	Y	-	-		WBGene00017515	F16F9.4	-	F16F9.4	CELE_F16F9.4		OG0000196	Acey;maker-ANCCEYDFT_Contig5-pred_gff_fgenesh-gene-12.0 Alum;ALUE_0000564301 Alum;ALUE_0000888901 Alum;ALUE_0001468701 Asuu;AgB01_g507 Asuu;AgB01_g512 Asuu;AgB03_g006 Bmal;WBGene00223671 Btau;ENSBTAG00000011569.4 Btau;ENSBTAG00000013378.5 Btau;ENSBTAG00000015373.5 Btau;ENSBTAG00000020073.4 Btau;ENSBTAG00000049884.1 Btau;ENSBTAG00000050232.1 Btau;ENSBTAG00000050308.1 Btau;ENSBTAG00000055061.1 Cele…	2	0	4	3	3	1	1	2	2
	AgB01_g513	-	10505	-	-	-	-	-	-	-	na	na	na	-	-	-	-	-	-		-	na	1	Y	0.714	-	-	-	-	-	-		-	-	-	-	-		OG0045464	Asuu;AgB01_g513	0	0	0	0	1	0	0	0	0
	AgB01_g514	Pphln1: Periphilin-1	5226	Pphln1	Periphilin-1	-	GO:0000166;GO:0003676	Coiled coil	-	-	0.602602	0.129973	RRM domain-containing protein	-	IPR000504:RNA recognition motif domain;IPR012677:Nucleotide-binding alpha-beta plait domain superfamily;IPR035979:RNA-binding domain superfamily;	molecular_function:GO:0003676:nucleic acid binding;	-	-	-		-	na	0	-	na	-	-	-	Y	-	-		WBGene00013307	Y57G11C.9	-	Y57G11C.9	CELE_Y57G11C.9		OG0006588	Acey;maker-ANCCEYDFT_Contig209-augustus-gene-2.25 Alum;ALUE_0000564501 Alum;ALUE_0001124801 Alum;ALUE_0002057901 Asuu;AgB01_g081 Asuu;AgB01_g514 Bmal;WBGene00227166 Cele;WBGene00013307 Dimm;nDi.2.2.2.g05753 Hcon;HCON_00114980 Lloa;EN70_7067 Name;NECAME_07298 Wban;maker-PairedContig_504-snap-gene-0.5 Wban;maker-PairedContig_972-snap-gene-0.5	0	0	0	3	2	1	2	1	1
	AgB01_g515	abcc1: Multidrug resistance-associated protein 1	12063	abcc1	Multidrug resistance-associated protein 1	3.6.1.3;3.6.3.44;1.3.1.74	GO:0030335;GO:0070327;GO:0036246;GO:0016324;GO:0044604;GO:0034775;GO:0046618;GO:0010243;GO:0051597;GO:0032355;GO:0015238;GO:0043225;GO:0008514;GO:0014070;GO:0070062;GO:0033700;GO:0015732;GO:0043215;GO:0043492;GO:0032496;GO:0015911;GO:0015431;GO:0030139;GO:1901215;GO:0044840;GO:0042144;GO:0046581;GO:0015721;GO:0042908;GO:0016323;GO:0006749;GO:0015711;GO:0046624;GO:0043627;GO:0010033;GO:0034040;GO:…	Transmembrane;Transmembrane helix;Membrane;Disease mutation;Nucleotide-binding;ATP-binding;Phosphoprotein;Glycoprotein;Repeat	-	GO:0007034;GO:0005886;GO:0005576;GO:0022857;GO:0016887;GO:0005623;GO:0043226;GO:0005773;GO:0042592	1.19474	0.590192	Multidrug resistance-associated protein 4 (inferred by orthology to a human protein)	-	IPR003439:ABC transporter-like;IPR003593:AAA+ ATPase domain;IPR011527:ABC transporter type 1, transmembrane domain;IPR017871:ABC transporter, conserved site;IPR027417:P-loop containing nucleoside triphosphate hydrolase;IPR036640:ABC transporter type 1, transmembrane domain superfamily;	molecular_function:GO:0005524:ATP binding|cellular_component:GO:0016021:integral component of membrane;molecular_function:GO:0005524:ATP binding|cellular_component:GO:0016021:integral component of membrane|molecular_function:GO:0042626:ATPase-coupled transmembrane transporter activity|biological_process:GO:0055085:transmembrane transport;molecular_function:GO:0005524:ATP binding|molecular_functio…	-	-	-		Y	0.788	5	-	na	-	-	-	Y	-	Y		-	-	-	-	-		OG0000026	Acey;maker-ANCCEYDFT_Contig1192-augustus-gene-0.7 Acey;maker-ANCCEYDFT_Contig120-pred_gff_snap-gene-1.16 Acey;maker-ANCCEYDFT_Contig120-pred_gff_snap-gene-2.11 Acey;maker-ANCCEYDFT_Contig1367-augustus-gene-0.10 Acey;maker-ANCCEYDFT_Contig1382-pred_gff_snap-gene-0.0 Acey;maker-ANCCEYDFT_Contig1382-pred_gff_snap-gene-0.1 Acey;maker-ANCCEYDFT_Contig159-pred_gff_snap-gene-3.38 Acey;maker-ANCCEYDFT_Co…	8	10	6	12	8	4	4	3	4
	AgB01_g517	crb: Protein crumb	11294	crb	Protein crumb	-	GO:0002244;GO:0007219;GO:0031101;GO:0060042;GO:0007275;GO:0005044;GO:0007154;GO:0016021;GO:0021654;GO:0050793;GO:0001707;GO:0021514;GO:0035907;GO:0097150;GO:0030154;GO:0060840;GO:0005509;GO:0045197;GO:0048936;GO:0004872;GO:0001568;GO:0001946	Repeat;Disulfide bond;EGF-like domain;Developmental protein;ANK repeat;Calcium;Transmembrane;Transmembrane helix;Membrane	-	GO:0030154;GO:0007165;GO:0009790;GO:0040007;GO:0043167;GO:0048646;GO:0048856	na	na	na	K16681: CRB: protein crumbs	IPR000152:EGF-type aspartate/asparagine hydroxylation site;IPR000742:EGF-like domain;IPR001791:Laminin G domain;IPR001881:EGF-like calcium-binding domain;IPR009030:Growth factor receptor cysteine-rich domain superfamily;IPR013032:EGF-like, conserved site;IPR013320:Concanavalin A-like lectin/glucanase domain superfamily;IPR018097:EGF-like calcium-binding, conserved site;	molecular_function:GO:0005509:calcium ion binding;	-	-	-		-	na	0	-	na	-	-	-	Y	-	-		WBGene00000792	crb-1	-	F11C7.4	CELE_F11C7.4		OG0001771	Acey;maker-ANCCEYDFT_Contig57-augustus-gene-6.21 Alum;ALUE_0000564801 Asuu;AgB01_g517 Bmal;WBGene00223570 Btau;ENSBTAG00000008944.6 Btau;ENSBTAG00000014391.6 Cele;WBGene00000792 Dimm;nDi.2.2.2.g08673 Dimm;nDi.2.2.2.g10131 Dmel;FBgn0259685 Hcon;HCON_00165540 Hsap;ENSG00000134376.16 Hsap;ENSG00000148204.12 Lloa;EN70_4813 Mmus;ENSMUSG00000035403.10 Mmus;ENSMUSG00000063681.14 Name;NECAME_01919 Name;N…	1	2	1	1	1	1	2	1	2
	AgB01_g518	-	617	-	-	-	-	-	-	-	na	na	na	-	-	-	-	-	-		-	na	0	Y	0.835	-	Y	NC	-	-	-		-	-	-	-	-		OG0045465	Asuu;AgB01_g518	0	0	0	0	1	0	0	0	0
	AgB01_g519	-	635	-	-	-	-	-	-	-	na	na	na	-	-	-	-	-	-		-	na	0	Y	0.759	-	Y	NC	-	-	-		-	-	-	-	-		OG0045466	Asuu;AgB01_g519	0	0	0	0	1	0	0	0	0
	AgB01_g520	-	13134	-	-	-	-	-	-	-	na	na	na	-	-	-	-	-	-		-	na	0	Y	0.687	-	Y	NC	-	-	-		-	-	-	-	-		OG0045467	Asuu;AgB01_g520	0	0	0	0	1	0	0	0	0
	AgB01_g521	CRBN: Protein cereblon	4223	CRBN	Protein cereblon	-	GO:0005667;GO:0006351;GO:0003700;GO:0005634	Metal-binding;Signal;Zinc;Nucleus	-	GO:0005634	1.7223	0.774308	CULT domain-containing protein	-	IPR034750:CULT domain;	-	-	-	-		Y	0.966	1	-	na	-	-	-	Y	-	-		WBGene00011139	R08B4.3	-	R08B4.3	CELE_R08B4.3		OG0008856	Alum;ALUE_0000564901 Asuu;AgB01_g521 Bmal;WBGene00225558 Cele;WBGene00011139 Dimm;nDi.2.2.2.g10206 Lloa;EN70_4814 Srat;WBGene00257895 Sste;SSTP_0000590800 Wban;maker-PairedContig_1993-snap-gene-0.17	0	0	0	1	1	1	1	1	1
	AgB01_g522	-	5752	-	-	-	-	-	-	-	na	na	na	-	-	-	-	-	-		-	na	0	-	na	-	-	-	-	-	-		-	-	-	-	-		OG0045468	Asuu;AgB01_g522	0	0	0	0	1	0	0	0	0
	AgB01_g523	K12H4.5: Uncharacterized protein K12H4.5	1319	K12H4.5	Uncharacterized protein K12H4.5	-	GO:0016021	Transmembrane helix;Transmembrane;Membrane	-	-	na	na	na	-	-	-	-	-	-		-	na	2	-	na	-	-	-	Y	-	Y		WBGene00019680	K12H4.5	-	K12H4.5	CELE_K12H4.5		OG0006353	Alum;ALUE_0000565101 Alum;ALUE_0000565201 Asuu;AgB01_g523 Bmal;WBGene00225286 Bmal;WBGene00269268 Cele;WBGene00019680 Dimm;nDi.2.2.2.g08758 Hcon;HCON_00095700 Lloa;EN70_4815 Lloa;EN70_4816 Srat;WBGene00257304 Srat;WBGene00257893 Sste;SSTP_0000591000 Sste;SSTP_0001195000 Wban;maker-PairedContig_1993-snap-gene-0.13	0	0	0	2	1	2	1	2	1
	AgB01_g524	OSBPL2: Oxysterol-binding protein-related protein 2	4669	OSBPL2	Oxysterol-binding protein-related protein 2	-	GO:0070062;GO:0005543;GO:0043461;GO:0006886;GO:0006869;GO:0008203;GO:0015485;GO:0016192;GO:0005654;GO:0019886;GO:0005765;GO:0005770	Deafness;Lipid-binding;Transport;ANK repeat;Coiled coil;Endosome;Phosphoprotein;Lipid transport;Non-syndromic deafness	-	GO:0005764;GO:0005654;GO:0005768;GO:0043226;GO:0005576;GO:0008289;GO:0006810	1.49254	0.701612	Oxysterol-binding protein-related protein 1 (Fragment)	K20174: OSBPL1_2: oxysterol-binding protein-related protein 1/2	IPR000648:Oxysterol-binding protein;IPR018494:Oxysterol-binding protein, conserved site;IPR037239:Oxysterol-binding protein superfamily;	-	-	-	-		-	na	0	-	na	-	-	-	Y	-	-		WBGene00008832	obr-2	Oxysterol-binding protein	F14H8.1	CELE_F14H8.1		OG0000141	Acey;maker-ANCCEYDFT_Contig136-pred_gff_snap-gene-2.14 Alum;ALUE_0001102201 Alum;ALUE_0001338201 Alum;ALUE_0001686701 Alum;ALUE_0001885001 Alum;ALUE_0001981601 Alum;ALUE_0002098601 Alum;ALUE_0002167601 Alum;ALUE_0002201301 Alum;ALUE_0002258501 Alum;ALUE_0002325901 Asuu;AgB01_g036 Asuu;AgB01_g524 Asuu;AgB02_g523 Asuu;AgR006_g188 Asuu;AgR064_g005 Bmal;WBGene00226859 Bmal;WBGene00228560 Bmal;WBGene0…	3	4	3	10	5	4	6	4	6
	AgB01_g525	cuta: Protein CutA-like protein	9386	cuta	Protein CutA-like protein	4.2.3.1	GO:0016020;GO:0031972;GO:0008104;GO:0004795;GO:0019899;GO:0010038;GO:0009507;GO:0005507;GO:0051260;GO:0070062	Plastid;Copper;Chloroplast;Glycoprotein;Transmembrane;Transmembrane helix;Membrane;Signal;Transit peptide	-	GO:0019899;GO:0005576;GO:0043226;GO:0009536;GO:0043167	2.30894	0.907505	Putative cuta1 divalent ion tolerance protein (Fragment)	K03926: cutA: periplasmic divalent cation tolerance protein	IPR004323:Divalent ion tolerance protein, CutA;IPR011322:Nitrogen regulatory PII-like, alpha/beta;IPR015867:Nitrogen regulatory protein PII/ATP phosphoribosyltransferase, C-terminal;	biological_process:GO:0010038:response to metal ion;	-	-	-		-	na	0	Y	0.644	-	Y	NC	Y	-	-		WBGene00009443	F35G12.7	-	F35G12.7	CELE_F35G12.7		OG0002845	Acey;maker-ANCCEYDFT_Contig1288-augustus-gene-0.11 Acey;maker-ANCCEYDFT_Contig35455-pred_gff_snap-gene-0.0 Alum;ALUE_0001086401 Asuu;AgB01_g525 Bmal;WBGene00224109 Btau;ENSBTAG00000048407.1 Cele;WBGene00009443 Dimm;nDi.2.2.2.g03282 Dmel;FBgn0030545 Hcon;HCON_00168240 Hsap;ENSG00000112514.16 Hsap;ENSG00000226492.7 Lloa;EN70_7009 Mmus;ENSMUSG00000024194.16 Mmus;ENSMUSG00000026870.19 Name;NECAME_187…	1	0	1	1	1	1	2	1	1
	AgB01_g526	stam: Signal transducing adapter molecule 1	7913	stam	Signal transducing adapter molecule 1	-	GO:0006914;GO:0048013;GO:0005622;GO:0034606;GO:0043409;GO:1903543;GO:0005654;GO:0043231;GO:0007275;GO:0031901;GO:0036258;GO:0005768;GO:0016322;GO:0008269;GO:0005769;GO:0016197;GO:0005929;GO:0007427;GO:0097499;GO:1903551;GO:0007269;GO:0008333;GO:0033565;GO:0042059;GO:0006886;GO:0048488;GO:0043130;GO:0046425;GO:0008022;GO:2000274;GO:0098793;GO:0007259;GO:0042060;GO:0005070;GO:0051726;GO:0045743	Coiled coil;Cell projection;Protein transport;Endosome;Phosphoprotein;Cilium;SH3 domain;Transport;Developmental protein	-	GO:0005768;GO:0032182;GO:0000003;GO:0005929;GO:0043234;GO:0005654;GO:0005622;GO:0048856;GO:0006914;GO:0007165;GO:0006810;GO:0007034;GO:0006464;GO:0021700;GO:0016192;GO:0022607;GO:0030674	2.03189	0.853989	Signal transducing adapter molecule 1 (inferred by orthology to a C. elegans protein)	K04705: STAM: signal transducing adaptor molecule	IPR001452:SH3 domain;IPR002014:VHS domain;IPR003903:Ubiquitin interacting motif;IPR008942:ENTH/VHS;IPR036028:SH3-like domain superfamily;	molecular_function:GO:0005515:protein binding;biological_process:GO:0006886:intracellular protein transport;	-	-	-		-	na	0	-	na	-	-	-	Y	-	-		WBGene00004109	stam-1	Signal transducing adapter molecule 1	C34G6.7	pqn-19, CELE_C34G6.7		OG0002211	Acey;maker-ANCCEYDFT_Contig158-pred_gff_fgenesh-gene-0.3 Alum;ALUE_0001086501 Asuu;AgB01_g526 Bmal;WBGene00222857 Btau;ENSBTAG00000001887.6 Btau;ENSBTAG00000002658.5 Cele;WBGene00004109 Dimm;nDi.2.2.2.g03281 Dmel;FBgn0027363 Hcon;HCON_00009070 Hsap;ENSG00000115145.10 Hsap;ENSG00000136738.15 Lloa;EN70_7008 Mmus;ENSMUSG00000026718.17 Mmus;ENSMUSG00000055371.17 Name;NECAME_17255 Name;NECAME_18376 Oa…	1	0	1	1	1	1	2	1	1
	AgB01_g527	-	12913	-	-	-	-	-	-	-	na	na	na	-	-	-	-	-	-		-	na	3	Y	0.965	-	-	-	-	-	Y		-	-	-	-	-		OG0025635	Alum;ALUE_0001086601 Asuu;AgB01_g527	0	0	0	1	1	0	0	0	0
	AgB01_g530	-	21998	-	-	-	-	-	-	-	na	na	na	-	-	-	-	-	-		-	na	0	Y	0.782	-	Y	NC	-	-	-		WBGene00010329	pcdr-1	-	F59D12.1	CELE_F59D12.1		OG0045469	Asuu;AgB01_g530	0	0	0	0	1	0	0	0	0
	AgB01_g531	IPR013087:Zinc finger C2H2-type;	6201	-	-	-	-	-	-	-	na	na	na	K22410: PRDM16: PR domain zinc finger protein 16	IPR013087:Zinc finger C2H2-type;	molecular_function:GO:0003676:nucleic acid binding;	-	-	-		-	na	0	-	na	-	-	-	Y	-	-		-	-	-	-	-		OG0025324	Alum;ALUE_0000803201 Asuu;AgB01_g531	0	0	0	1	1	0	0	0	0
	AgB01_g533	slmb: Slimb	9738	slmb	Slimb	2.7.11.7	GO:0019005;GO:0045475;GO:0005813;GO:0031648;GO:0031647;GO:0051219;GO:0005829;GO:0006508;GO:0042753;GO:0007088;GO:0046599;GO:0045892;GO:0045309;GO:0033598;GO:0030512;GO:0051726;GO:0048812;GO:0000086;GO:0042347;GO:0010826;GO:0031146;GO:0048511;GO:0000151;GO:0030707;GO:0043122;GO:0030708;GO:0016055;GO:0060253;GO:0002223;GO:0016567;GO:0008285;GO:0007298;GO:0038095;GO:0045879;GO:0060444;GO:0030162;GO:…	Nucleus;WD repeat;Repeat;Cell cycle;Biological rhythms;Ubl conjugation pathway;Wnt signaling pathway;Developmental protein	Protein modification	GO:0022607;GO:0002376;GO:0005815;GO:0009790;GO:0008283;GO:0005829;GO:0006464;GO:0007049;GO:0007165;GO:0030154;GO:0021700;GO:0009056;GO:0007010;GO:0008219;GO:0043234;GO:0048870;GO:0051276;GO:0000902;GO:0051604;GO:0048856;GO:0005622;GO:0007267;GO:0005634;GO:0006605;GO:0048646;GO:0006913;GO:0050877;GO:0000003;GO:0007067	1.88832	0.819645	F-box/WD repeat-containing protein 1A	K03362: FBXW1_11: F-box and WD-40 domain protein 1/11	IPR001680:WD40 repeat;IPR001810:F-box domain;IPR015943:WD40/YVTN repeat-like-containing domain superfamily;IPR017986:WD40-repeat-containing domain;IPR019775:WD40 repeat, conserved site;IPR020472:G-protein beta WD-40 repeat;IPR021977:D domain of beta-TrCP;IPR036047:F-box-like domain superfamily;IPR036322:WD40-repeat-containing domain superfamily;	molecular_function:GO:0005515:protein binding;molecular_function:GO:0046983:protein dimerization activity;	-	-	-		-	na	0	-	na	-	-	-	Y	-	-		WBGene00003009	lin-23	F-box/WD repeat-containing protein lin-23	K10B2.1	stu-1, CELE_K10B2.1		OG0002269	Alum;ALUE_0000803401 Alum;ALUE_0001201301 Asuu;AgB01_g533 Asuu;AgR008_g141 Bmal;WBGene00225227 Btau;ENSBTAG00000007476.5 Btau;ENSBTAG00000015376.7 Cele;WBGene00003009 Dimm;nDi.2.2.2.g08957 Dmel;FBgn0283468 Hcon;HCON_00189740 Hsap;ENSG00000072803.17 Hsap;ENSG00000166167.18 Lloa;EN70_5106 Mmus;ENSMUSG00000020271.17 Mmus;ENSMUSG00000025217.15 Name;NECAME_02805 Oari;ENSOARG00000003635.1 Oari;ENSOARG0…	1	1	1	2	2	1	2	1	1
	AgB01_g534	-	2843	-	-	-	-	-	-	-	na	na	na	-	IPR000477:Reverse transcriptase domain;	-	-	-	-		-	na	0	-	na	-	-	-	-	-	-		-	-	-	-	-		OG0005288	Acey;maker-ANCCEYDFT_Contig35-pred_gff_snap-gene-6.9 Alum;ALUE_0000737901 Alum;ALUE_0001242201 Alum;ALUE_0001263901 Alum;ALUE_0001573201 Asuu;AgB01_g534 Asuu;AgB03_g462 Asuu;AgB05_g299 Asuu;AgB24_g055 Asuu;AgR003_g187 Asuu;AgR003_g188 Asuu;AgR008_g018 Asuu;AgR008_g019 Asuu;AgR013X_g226 Asuu;AgR021X_g151 Asuu;AgR036X_g091 Asuu;AgR096_g006 Asuu;AgR231X_g002 Asuu;AgR247X_g001	0	0	0	4	14	0	0	0	0
	AgB01_g535	rpgC: 60S ribosomal protein L11	8078	rpgC	60S ribosomal protein L11	1.11.1.7;3.6.5.3;3.2.1.4	GO:0003735;GO:0000184;GO:0045335;GO:0005703;GO:0019233;GO:0030218;GO:0019843;GO:0005730;GO:0044822;GO:0002181;GO:0042593;GO:0006413;GO:0000027;GO:0070449;GO:0000228;GO:0019083;GO:0042273;GO:0042541;GO:0030097;GO:0034504;GO:0005840;GO:0022627;GO:0006412;GO:0000022;GO:0005773;GO:0051298;GO:0007052;GO:0022625;GO:0008810;GO:0009506;GO:0043009;GO:0006605	RNA-binding;Cellulose degradation;Ribonucleoprotein;Nucleomorph;Acetylation;rRNA-binding;Diamond-Blackfan anemia;Disease mutation;Ribosomal protein	-	GO:0005829;GO:0005730;GO:0003735;GO:0019843;GO:0006412;GO:0042254;GO:0022618;GO:0005840	1.00975	0.511202	60S ribosomal protein L11 (inferred by orthology to a human protein)	K02868: RP-L11e: large subunit ribosomal protein L11e	IPR002132:Ribosomal protein L5;IPR020929:Ribosomal protein L5, conserved site;IPR022803:Ribosomal protein L5 domain superfamily;IPR031309:Ribosomal protein L5, C-terminal;IPR031310:Ribosomal protein L5, N-terminal;	molecular_function:GO:0003735:structural constituent of ribosome|cellular_component:GO:0005622:intracellular|cellular_component:GO:0005840:ribosome|biological_process:GO:0006412:translation;molecular_function:GO:0003735:structural constituent of ribosome|cellular_component:GO:0005840:ribosome|biological_process:GO:0006412:translation;	-	-	-		-	na	0	Y	0.604	-	Y	NC	Y	-	-		-	-	-	-	-		OG0002813	Acey;maker-ANCCEYDFT_Contig333-augustus-gene-0.34 Acey;maker-ANCCEYDFT_Contig5-pred_gff_snap-gene-4.12 Alum;ALUE_0000803501 Asuu;AgB01_g535 Bmal;WBGene00233979 Btau;ENSBTAG00000020905.4 Cele;WBGene00004422 Cele;WBGene00004423 Dimm;nDi.2.2.2.g06120 Dmel;FBgn0013325 Hcon;HCON_00096040 Hcon;HCON_00166280 Hsap;ENSG00000142676.14 Lloa;EN70_6956 Mmus;ENSMUSG00000059291.15 Name;NECAME_00684 Oari;ENSOARG…	1	1	1	1	1	1	1	1	1
[truncated: 16,281 more rows]
[truncated: 177 more columns]

## Sheet: Supp Table S3 Index
	Supplementary Table S3: Differentially expressed gene function annotation and enrichment for all cluster comparisons of interest. If no enrichment is indicated, then no significantly enriched KEGG, gene ontology or InterPro domains were identified for a gene set. Figures shown at the left identify the associated gene sets, for reference.
	Clusters
					Table	Comparison	# Diff. genes
					3a	↑ 1 vs all	44
					3b	↑ 2 vs all	976
					3c	↑ 3 vs all	331
					3d	↑ 3 vs 1	308
					3e	↑ 1 vs 3	2
	Subclusters
					Table	Comparison	# Diff. genes
					3f	↑ 1a vs 1b	283
					3g	↑ 1b vs 1a	7
					3h	↑ 1c vs 1a	25
					3i	↑ 1d vs 1a	88
					3j	↑ 2b vs 2a	58
	NIT treatment differentially expressed genes
					Table	Comparison	# Diff. genes
					3k	↑ LEF vs DMSO	133
					3l	↓ LEF vs DMSO	8
					3m	↑ CID vs DMSO	136
					3n	↓ CID vs DMSO	7
					3o	↑ Both vs DMSO	100
					3p	↑ LEF only	33
					3q	↑ CID only	36
					3r	↓ Both vs DMSO	5
					3s	↓ LEF only	3
					3t	↓ CID only	2

## Sheet: Table S3a
	Supplementary Table S3: Differentially expressed gene function annotation and enrichment for all cluster comparisons of interest. If no enrichment is indicated, then no significantly enriched KEGG, gene ontology or InterPro domains were identified for a gene set. The Supp Table S3 Index shows diagrams providing explanations for each comparison.
[truncated: 48 more rows]

[truncated: 20 more sheets: Table S3b, Table S3c, Table S3d, Table S3e, Table S3f, Table S3g, Table S3h, Table S3i, Table S3j, Table S3k, Table S3l, Table S3m, Table S3n, Table S3o, Table S3p, Table S3q, Table S3r, Table S3s, Table S3t, Supp Table S4]
